# Supplementary material for: Trace mineral supplies for populations of little and large herbivores
Source: PLoS One. 2021 Mar 15;16(3):e0248204. doi: 10.1371/journal.pone.0248204 (PMC7959371; doi:10.1371/journal.pone.0248204)
Supplement: S1 Data — (XLSX) [file pone.0248204.s008.xlsx]

## Sheet: Data S1
ID	Ecoregion	Site #	Site	Grid	Trophicgroup	Year	pH	Soil Conductivity (umho/cm)	Nitrate-nitrogen (mg/kg)	P (mg/kg)	K (mg/kg)	Ca (mg/kg)	Mg (mg/kg)	S (mg/kg)	Na (mg/kg)	Mn (mg/kg)	Cu (mg/kg)	Fe (mg/kg)	Zn (mg/kg)	May_Sep 5Y precip (mm)	May_Sep 5Y maxtemp (°C)	Oct_February 5Y mintemp (°C)
10001	BP	18	Cooper	1	soil	2017	5.85	81	6.98	9.129	32.37	1086.8	121.65	9.071	7.467	37.637	0.407	40.762	0.379	86.9916	31.92	4.95556
10002	BP	18	Cooper	2	soil	2017	4.76	96	6.37	17.293	30.757	945.738	138.889	15.792	3.521	36.453	0.305	50.149	0.446	86.9916	31.92	4.95556
10003	BP	18	Cooper	3	soil	2017	5.79	152	7.28	18.375	38.662	1317.22	191.893	14.946	11.084	27.5	0.605	121.957	1.129	86.9916	31.92	4.95556
10004	BP	13	Navarro	1	soil	2017	5.46	122	6.94	15.579	154.184	1448.57	155.726	15.34	39.486	23.697	0.581	94.913	1.423	87.7524	32.256	7.10741
10005	BP	13	Navarro	2	soil	2017	5.46	146	7.14	12.427	203.475	1687.86	647.565	14.492	5.323	11.615	0.749	70.634	4.426	87.7524	32.256	7.10741
10006	BP	13	Navarro	3	soil	2017	5.93	145	6.62	9.816	141.398	2407.4	476.706	13.635	3.461	29.765	0.34	60.158	1.324	87.7524	32.256	7.10741
10007	BP	15	Rich Creek	1	soil	2017	6.15	119	7.61	9.391	235.931	4112.26	296.702	10.81	5.701	6.611	0.728	26.417	0.296	91.5068	32.168	7.03704
10008	BP	15	Rich Creek	2	soil	2017	6.19	338	19.62	70.043	281.452	4038.77	264.474	19.167	3.251	30.709	0.887	38.117	3.259	91.5068	32.168	7.03704
10009	BP	15	Rich Creek	3	soil	2017	6.98	337	14.8	38.29	281.971	5739.42	182.986	19.284	6.487	13.298	1.739	64.854	2.358	91.5068	32.168	7.03704
10010	BP	10	Granger	1	soil	2017	7.72	276	8.95	11.741	420.368	13126.8	168.815	10.549	7.534	10.636	0.393	11.439	0.297	95.9608	32.904	7.14074
10011	BP	10	Granger	2	soil	2017	7.63	208	9.17	8.404	408.582	12831.6	234.5	11.5	13.383	11.357	0.665	13.736	0.332	95.9608	32.904	7.14074
10012	BP	10	Granger	3	soil	2017	7.66	235	6.74	9.668	369.689	11043.4	143.613	11.05	5.609	10.591	0.558	10.634	0.299	95.9608	32.904	7.14074
10013	EP	8	Hays	1	soil	2017	7.55	716	42.18	10.503	149.152	9573.36	991.815	38.496	6.656	21.351	0.212	15.742	3.073	98.8608	32.664	6.92222
10014	EP	8	Hays	2	soil	2017	6.78	161	6.78	4.879	395.245	4618.18	1461.96	9.925	13.366	35.002	0.984	19.25	0.386	98.8608	32.664	6.92222
10015	EP	8	Hays	3	soil	2017	7.66	306	7.42	12.581	230.383	4676.18	916.268	18.23	3.153	19.48	0.303	12.672	1.162	98.8608	32.664	6.92222
10016	EP	4	Martin	1	soil	2017	7.72	191	7.61	22.722	703.178	8245.65	168.035	9.144	2.197	16.148	0.681	5.8	0.301	80.5404	32.316	3.68519
10017	EP	4	Martin	2	soil	2017	7.76	260	8.07	40.4	885.011	9031.45	256.577	11.736	2.295	16.615	0.645	6.459	0.502	80.5404	32.316	3.68519
10018	EP	4	Martin	3	soil	2017	7.8	224	6.7	6.982	493.451	15930.6	151.999	10.777	5.582	11.444	0.625	6.798	0.051	80.5404	32.316	3.68519
10019	EP	1	Read	1	soil	2017	7.9	233	8.44	13.719	248.834	14768.5	162.101	14.505	6.433	10.156	0.411	9.757	0.295	71.7004	32.532	3.31852
10020	EP	1	Read	2	soil	2017	7.85	247	9.23	14.216	618.773	11723.4	178.555	11.949	4.048	13.891	0.443	4.876	0.386	71.7004	32.532	3.31852
10021	EP	1	Read	3	soil	2017	8.02	160	9.31	14.754	328.41	17928.6	147.468	14.788	4.537	10.058	0.342	5.218	0.025	71.7004	32.532	3.31852
10022	EP	2	Sonora	1	soil	2017	7.77	265	6.83	11.882	559.658	12039.3	191.265	10.68	2.975	11.987	0.446	5.47	0.278	73.8416	32.036	4.63333
10023	EP	2	Sonora	2	soil	2017	7.83	340	7.17	16.409	496.727	12865.3	331.966	26.433	3.759	16.457	0.307	4.335	0.517	73.8416	32.036	4.63333
10024	EP	2	Sonora	3	soil	2017	7.76	244	7.24	18.01	682.582	9150.19	244.416	11.432	1.963	11.784	0.639	6.051	0.544	73.8416	32.036	4.63333
10025	EP	6	Texana	1	soil	2017	7.18	309	6.76	9.871	386.691	8199	682.692	13.469	4.816	31.09	0.514	16.174	0.438	79.8368	31.384	3.74444
10026	EP	6	Texana	2	soil	2017	7.63	272	8.14	18.014	536.647	9794.83	368.539	18.217	5.133	32.595	0.464	8.024	1.354	79.8368	31.384	3.74444
10027	EP	6	Texana	3	soil	2017	7.83	241	6.45	8.473	507.466	17624	345.288	13.059	3.491	12.234	0.211	8.552	0.457	79.8368	31.384	3.74444
10028	GP	9	Welder	1	soil	2017	7.56	362	16.24	27.571	591.522	5270.48	217.661	19.037	9.38	8.983	0.599	5.871	0.748	98.198	32.804	10.9889
10029	GP	9	Welder	2	soil	2017	6.82	313	8.8	19.011	384.1	3837.81	261.498	19.967	22.034	15.604	0.987	19.05	1.069	98.198	32.804	10.9889
10030	GP	9	Welder	3	soil	2017	7.66	275	12.88	17.573	665.442	6680.44	333.645	20.528	23.104	14.739	1.048	7.114	1.414	98.198	32.804	10.9889
10031	PO	14	Brazos	1	soil	2017	5.53	95	6.97	15.832	102.614	793.976	107.026	9.766	9.195	24.058	0.126	41.297	0.665	124.569	32.98	7.9
10032	PO	14	Brazos	2	soil	2017	5.52	83	6.45	17.697	60.485	937.547	173.126	10.371	50.256	35.236	0.204	45.176	1.431	124.569	32.98	7.9
10033	PO	14	Brazos	3	soil	2017	5.73	157	6.5	15.225	189.758	2202.41	353.739	14.421	172.138	42.045	0.533	58.459	1.681	124.569	32.98	7.9
10034	PO	12	Fayette	1	soil	2017	4.95	93	6.25	8.478	27.618	780.503	94.682	6.455	7.527	47.826	0.249	43.184	0.099	108.51	33.224	8.61852
10035	PO	12	Fayette	2	soil	2017	6.73	114	6.32	6.532	81.197	2411.96	135.872	6.147	1.292	24.773	0.303	5.358	0.174	108.51	33.224	8.61852
10036	PO	12	Fayette	3	soil	2017	6.22	128	6.32	7.885	58.57	1510.48	162.856	6.922	4.787	37.551	0.364	16.924	0.52	108.51	33.224	8.61852
10037	PO	16	Gus Eng	1	soil	2017	6.48	79	6.94	19	44.486	396.062	47.551	4.581	0.5	20.025	0.2	9.379	1.208	89.5064	32.052	6.74444
10038	PO	16	Gus Eng	2	soil	2017	5.38	80	6.59	9.089	15.585	465.306	61.387	6.753	0.853	28.506	0.245	44.796	0.362	89.5064	32.052	6.74444
10039	PO	16	Gus Eng	3	soil	2017	4.02	87	6.32	13.855	7.498	41.206	10.405	10.554	0.5	20.808	0.118	101.964	0.235	89.5064	32.052	6.74444
10040	PO	19	Henderson	1	soil	2017	6.42	156	8.54	26.183	105.457	1471.06	97.916	12.595	0.5	20.65	0.238	50.287	5.291	92.2396	32.008	6.58148
10041	PO	19	Henderson	2	soil	2017	6.46	288	10.37	42.608	113.477	2808.79	212.517	14.815	1.879	22.895	0.777	121.16	21.127	92.2396	32.008	6.58148
10042	PO	19	Henderson	3	soil	2017	5.42	64	7.14	29.332	75.237	511.367	100.678	9.415	0.5	15.332	0.12	33.388	0.857	92.2396	32.008	6.58148
10043	PO	17	Pat Mayse	1	soil	2017	5.16	68	6.37	11.541	25.406	422.821	72.052	8.425	1.087	48.349	0.247	62.915	0.418	107.088	31.824	4.26667
10044	PO	17	Pat Mayse	2	soil	2017	4.55	73	6.31	9.199	15.345	68.313	15.793	6.075	0.5	8.868	0.082	11.885	0.081	107.088	31.824	4.26667
10045	PO	17	Pat Mayse	3	soil	2017	4.62	86	6.41	7.248	26.029	369.269	89.03	7.838	3.857	108.729	0.572	45.136	0.304	107.088	31.824	4.26667

## Sheet: Metadata
Collections by Kaylee A. Hollingsworth
Master's Thesis: Little and large herbivores as indicators of trophic transfer: do trace nutrients drive populations?
Project completed: Fall 2019
Soil samples collected during May or June of 2017.
All soil samples were dried in a convection oven and then sent to the Texas A&M University Soil and Forage Testing Laboratory for all analyses.
http://soiltesting.tamu.edu/webpages/swftlmethods1209.html
ID: Unique ID for each soil sample (soil samples start at 10001, in order to separate them from other trophic levels).
Ecoregion: Gould Ecoregions, including Blackland Prairies (BP), Post Oak Savannah (PO), Edwards Plateau (EP), Gulf Prairies and Marshes (GP).
Site #: This site number matches up with that in S1 Table in the manuscript. Latitude and longitude recorded there.
Site:
Brazos: Texas Ecological Laboratory Site in Brazos County
Cooper: Texas Parks and Wildlife Department (TPWD) Cooper Wildlife Management Area (WMA)
Fayette: Texas Ecological Laboratory Site in Fayette County
Granger: TPWD Granger WMA
Gus Eng: TPWD Gus Engeling WMA
Hays: Texas Ecological Laboratory Site in Hays County
Henderson: Texas Ecological Laboratory Site in Henderson County
Martin: Texas A&M University (TAMU) AgriLife Martin Ranch
Navarro: Texas Ecological Laboratory Site in Navarro County
Pat Mayse: TPWD Pat Mayse WMA
Read: TAMU AgriLife Read Ranch
Rich Creek: TPWD Richland Creek WMA
Sonora: TAMU AgriLife Sonora Research Station
Texana: Texana Springs Ranch (Private Property)
Welder: Rob and Bessie Welder Wildlife Foundation
Grid: Number of grid where each soil sample was taken on each site (1 of 3).
Trophicgroup: soil
Year: Year soil sample collected
pH: Soil pH (referred to as soil water pH, but actually reported on a dry soil basis only.)
Soil Conductivity (umho/cm): Electrical conductivity
Nitrate-nitrogen (ppm): Soil nitrate-nitrogen (NO3-N)
P (ppm): Mehlich III extractant used and determined by ICP
K (ppm): Mehlich III extractant used and determined by ICP
Ca (ppm): Mehlich III extractant used and determined by ICP
Mg (ppm): Mehlich III extractant used and determined by ICP
S (ppm): Mehlich III extractant used and determined by ICP
Na (ppm): Mehlich III extractant used and determined by ICP
Mn (ppm): DTPA Extractable, determined by ICP
Cu (ppm): DTPA Extractable, determined by ICP
Fe (ppm): DTPA Extractable, determined by ICP
Zn (ppm): DTPA Extractable, determined by ICP
May_Sep 5Y precip: PRISM Data 2013-2017 5-year average of a 5-month average (May-September) of prepitation (mm) totals for each month.
May_Sep 5Y maxtemp: PRISM Data 2013-2017 5-year average of a 5-month average (May-September) of the maximum monthly temperature (degrees C) for that month.
Oct_February 5Y mintemp: PRISM Data 2013-2017 5-year average of a 5-month average (October-February) of the minimum monthly temperature (degrees C) for that month.
