# Supplementary material for: Trace mineral supplies for populations of little and large herbivores
Source: PLoS One. 2021 Mar 15;16(3):e0248204. doi: 10.1371/journal.pone.0248204 (PMC7959371; doi:10.1371/journal.pone.0248204)
Supplement: S2 Data — (XLSX) [file pone.0248204.s009.xlsx]

## Sheet: Data S2
ID	Ecoregion	Site #	Site	Grid	Trophicgroup	Year	Common name	Genus	Species	Plant Cu (mg/kg)	Plant Fe (mg/kg)	Plant Zn (mg/kg)	Plant N15	Plant C13	May_Sep 5Y precip (mm)	May_Sep 5Y maxtemp (°C)	Oct_February 5Y mintemp (°C)
1001	PO	14	Brazos	1	grass	2017	Silver Bluestem	Bothriochloa	saccharoides	5.17107	75.7537	32.8084	3.8	-13.61	124.569	32.98	7.9
1002	PO	14	Brazos	2	grass	2017	Silver Bluestem	Bothriochloa	saccharoides	3.47026	78.2156	41.2944	4.62	-13.12	124.569	32.98	7.9
1003	PO	14	Brazos	3	grass	2017	Silver Bluestem	Bothriochloa	saccharoides	3.72092	152.622	37.5441	3.16	-13.11	124.569	32.98	7.9
1004	PO	14	Brazos	1	grass	2017	Bermuda Grass	Cynodon	dactylon	3.95835	128.429	44.7437			124.569	32.98	7.9
1005	PO	14	Brazos	2	grass	2017	Bermuda Grass	Cynodon	dactylon	5.44524	145.326	90.6138			124.569	32.98	7.9
1006	PO	14	Brazos	3	grass	2017	Bermuda Grass	Cynodon	dactylon	4.21812	282.784	51.64			124.569	32.98	7.9
1007	PO	14	Brazos	3	grass	2017	Canada Wildrye	Elymus	canadensis	1.00214	156.31	24.2819			124.569	32.98	7.9
1009	PO	14	Brazos	1	grass	2017	Southeastern Wildrye	Elymus	glabriflorus	0.940678	90.4006	24.2231			124.569	32.98	7.9
1011	PO	14	Brazos	1	grass	2017	Little Barley	Hordeum	pusillum	6.56295	150.081	34.4749			124.569	32.98	7.9
1012	PO	14	Brazos	2	grass	2017	Little Barley	Hordeum	pusillum	5.41108	125.721	37.3482			124.569	32.98	7.9
1013	PO	14	Brazos	3	grass	2017	Little Barley	Hordeum	pusillum	4.28062	127.465	29.7169			124.569	32.98	7.9
1015	PO	14	Brazos	1	grass	2017	Texas Wintergrass	Nassella	leucotricha	2.45621	111.376	21.2322			124.569	32.98	7.9
1016	PO	14	Brazos	2	grass	2017	Texas Wintergrass	Nassella	leucotricha	1.40133	89.3789	19.3043			124.569	32.98	7.9
1017	PO	14	Brazos	3	grass	2017	Texas Wintergrass	Nassella	leucotricha	1.76967	102.086	17.9963			124.569	32.98	7.9
1018	PO	14	Brazos	2	browse	2017	Honey Mesquite	Prosopis	glandulosa	2.59059	107.184	38.7142	1.75	-26.08	124.569	32.98	7.9
1019	PO	14	Brazos	2	browse	2017	Blackjack Oak	Quercus	marilandica	4.74663	79.608	29.8724			124.569	32.98	7.9
1020	PO	14	Brazos	1	browse	2017	Water Oak	Quercus	nigra	3.23495	168.114	37.7692			124.569	32.98	7.9
1023	PO	14	Brazos	1	grass	2017	Little Bluestem	Schizachyrium	scoparium	4.39865	156.663	17.9886	2.37	-14.05	124.569	32.98	7.9
1024	PO	14	Brazos	3	grass	2017	Little Bluestem	Schizachyrium	scoparium	3.82407	120.516	11.4988	1.93	-12.45	124.569	32.98	7.9
1025	BP	18	Cooper	1	grass	2017	Silver Bluestem	Bothriochloa	saccharoides	3.1455	116.845	32.4452	2.94	-12.67	86.9916	31.92	4.95556
1026	BP	18	Cooper	2	grass	2017	Bermuda Grass	Cynodon	dactylon	5.44286	1489.14	37.5366			86.9916	31.92	4.95556
1027	BP	18	Cooper	1	browse	2017	Eastern Red Cedar	Juniperus	virginiana	1.08315	80.9957	12.0682	-0.35	-26.08	86.9916	31.92	4.95556
1028	BP	18	Cooper	2	browse	2017	Eastern Red Cedar	Juniperus	virginiana	2.79395	86.736	0	-0.63	-27.14	86.9916	31.92	4.95556
1029	BP	18	Cooper	3	browse	2017	Eastern Red Cedar	Juniperus	virginiana	4.56469	86.5631	6.91949	2.61	-27.6	86.9916	31.92	4.95556
1030	BP	18	Cooper	1	grass	2017	Little Bluestem	Schizachyrium	scoparium	4.46272	88.522	15.7072	1.4	-13.24	86.9916	31.92	4.95556
1031	BP	18	Cooper	2	grass	2017	Little Bluestem	Schizachyrium	scoparium	3.5434	1453.96	20.7948	-0.55	-13.19	86.9916	31.92	4.95556
1032	PO	12	Fayette	1	grass	2017	King Ranch Bluestem	Bothriochloa	ischaemum	4.4964	114.364	26.9316			108.51	33.224	8.61852
1033	PO	12	Fayette	2	grass	2017	King Ranch Bluestem	Bothriochloa	ischaemum	4.05219	124.976	31.6321			108.51	33.224	8.61852
1034	PO	12	Fayette	3	grass	2017	King Ranch Bluestem	Bothriochloa	ischaemum	4.47715	91.6599	43.5201			108.51	33.224	8.61852
1035	PO	12	Fayette	1	grass	2017	Silver Bluestem	Bothriochloa	saccharoides	4.38285	161.439	31.188	0.49	-12.91	108.51	33.224	8.61852
1036	PO	12	Fayette	2	grass	2017	Silver Bluestem	Bothriochloa	saccharoides	4.42751	280.222	37.6971	-0.59	-12.9	108.51	33.224	8.61852
1037	PO	12	Fayette	3	grass	2017	Silver Bluestem	Bothriochloa	saccharoides	5.22219	183.082	25.3984	2.42	-12.78	108.51	33.224	8.61852
1038	PO	12	Fayette	2	grass	2017	Rescuegrass	Bromus	catharticus	6.28519	278.096	40.5719			108.51	33.224	8.61852
1039	PO	12	Fayette	3	grass	2017	Rescuegrass	Bromus	catharticus	6.16923	117.804	28.3746			108.51	33.224	8.61852
1040	PO	12	Fayette	2	grass	2017	Bermuda Grass	Cynodon	dactylon	5.92879	166.487	31.1381			108.51	33.224	8.61852
1041	PO	12	Fayette	3	grass	2017	Bermuda Grass	Cynodon	dactylon	7.03732	316.829	39.8849			108.51	33.224	8.61852
1042	PO	12	Fayette	2	grass	2017	Canada Wildrye	Elymus	canadensis	2.52801	245.063	34.5665			108.51	33.224	8.61852
1043	PO	12	Fayette	3	grass	2017	Canada Wildrye	Elymus	canadensis	2.33855	198.535	24.9401			108.51	33.224	8.61852
1044	PO	12	Fayette	2	grass	2017	Little Barley	Hordeum	pusillum	3.90584	571.469	34.9711			108.51	33.224	8.61852
1045	PO	12	Fayette	3	grass	2017	Little Barley	Hordeum	pusillum	4.81179	174.97	45.7163			108.51	33.224	8.61852
1046	PO	12	Fayette	1	browse	2017	Eastern Red Cedar	Juniperus	virginiana	2.94639	72.4056	10.397	-1.11	-27.62	108.51	33.224	8.61852
1047	PO	12	Fayette	2	browse	2017	Eastern Red Cedar	Juniperus	virginiana	1.34035	80.7471	6.21994	-2.74	-27.43	108.51	33.224	8.61852
1048	PO	12	Fayette	3	browse	2017	Eastern Red Cedar	Juniperus	virginiana	2.34759	229.351	15.6738	0.12	-26.56	108.51	33.224	8.61852
1049	PO	12	Fayette	1	grass	2017	Texas Wintergrass	Nassella	leucotricha	2.55964	216.463	27.2369			108.51	33.224	8.61852
1050	PO	12	Fayette	2	grass	2017	Texas Wintergrass	Nassella	leucotricha	3.51632	363.443	36.7436			108.51	33.224	8.61852
1051	PO	12	Fayette	1	browse	2017	Honey Mesquite	Prosopis	glandulosa	9.86626	58.6956	54.0228	2.07	-28.56	108.51	33.224	8.61852
1052	PO	12	Fayette	2	browse	2017	Honey Mesquite	Prosopis	glandulosa	9.76942	78.4449	41.6641	-0.1	-26.19	108.51	33.224	8.61852
1053	PO	12	Fayette	3	browse	2017	Honey Mesquite	Prosopis	glandulosa	6.64102	100.477	54.4088	1.3	-28.51	108.51	33.224	8.61852
1057	PO	12	Fayette	1	grass	2017	Little Bluestem	Schizachyrium	scoparium	5.75281	402.355	18.7379	-1.41	-12.81	108.51	33.224	8.61852
1058	PO	12	Fayette	2	grass	2017	Little Bluestem	Schizachyrium	scoparium	4.99434	826.038	31.0778	-3	-13.26	108.51	33.224	8.61852
1059	PO	12	Fayette	3	grass	2017	Little Bluestem	Schizachyrium	scoparium	5.12132	216.75	17.7363	-1.55	-13.43	108.51	33.224	8.61852
1060	BP	10	Granger	1	grass	2017	King Ranch Bluestem	Bothriochloa	ischaemum	4.8517	147.978	27.0487			95.9608	32.904	7.14074
1061	BP	10	Granger	2	grass	2017	King Ranch Bluestem	Bothriochloa	ischaemum	4.69039	186.774	17.4221			95.9608	32.904	7.14074
1062	BP	10	Granger	3	grass	2017	King Ranch Bluestem	Bothriochloa	ischaemum	4.57473	135.471	20.5906			95.9608	32.904	7.14074
1063	BP	10	Granger	1	grass	2017	Silver Bluestem	Bothriochloa	saccharoides	5.09154	130.344	17.9992	2.45	-12.88	95.9608	32.904	7.14074
1064	BP	10	Granger	2	grass	2017	Silver Bluestem	Bothriochloa	saccharoides	4.18195	127.78	29.0804	3.48	-12.74	95.9608	32.904	7.14074
1065	BP	10	Granger	3	grass	2017	Silver Bluestem	Bothriochloa	saccharoides	2.52884	122.258	16.4262	-1.56	-12.72	95.9608	32.904	7.14074
1066	BP	10	Granger	2	grass	2017	Bermuda Grass	Cynodon	dactylon	5.24039	347.668	43.4959			95.9608	32.904	7.14074
1067	BP	10	Granger	1	grass	2017	Canada Wildrye	Elymus	canadensis	1.30771	311.251	30.8493			95.9608	32.904	7.14074
1068	BP	10	Granger	2	grass	2017	Virginia Wildrye	Elymus	virginicus	0.960831	310.982	36.4488			95.9608	32.904	7.14074
1069	BP	10	Granger	1	grass	2017	Little Barley	Hordeum	pusillum	3.19983	616.787	43.8637			95.9608	32.904	7.14074
1070	BP	10	Granger	2	grass	2017	Little Barley	Hordeum	pusillum	2.19604	108.361	33.6658			95.9608	32.904	7.14074
1071	BP	10	Granger	3	grass	2017	Little Barley	Hordeum	pusillum	1.92762	134.731	39.6591			95.9608	32.904	7.14074
1072	BP	10	Granger	3	browse	2017	Eastern Red Cedar	Juniperus	virginiana	1.93772	79.9192	21.1879	-1.2	-26.59	95.9608	32.904	7.14074
1073	BP	10	Granger	1	grass	2017	Texas Wintergrass	Nassella	leucotricha	3.71789	46.4392	18.9643			95.9608	32.904	7.14074
1074	BP	10	Granger	2	grass	2017	Texas Wintergrass	Nassella	leucotricha	3.13244	49.6977	18.5768			95.9608	32.904	7.14074
1075	BP	10	Granger	3	grass	2017	Texas Wintergrass	Nassella	leucotricha	2.7696	57.6409	14.1863			95.9608	32.904	7.14074
1076	BP	10	Granger	1	browse	2017	Honey Mesquite	Prosopis	glandulosa	18.1636	113.186	50.9168	-1.41	-27.75	95.9608	32.904	7.14074
1077	BP	10	Granger	2	browse	2017	Honey Mesquite	Prosopis	glandulosa	21.5521	67.848	61.5972	0.2	-27.64	95.9608	32.904	7.14074
1078	BP	10	Granger	3	browse	2017	Honey Mesquite	Prosopis	glandulosa	19.3695	82.1925	32.5437	-1.06	-26.71	95.9608	32.904	7.14074
1079	BP	10	Granger	3	browse	2017	Live Oak	Quercus	virginiana	6.22003	57.4593	13.6285			95.9608	32.904	7.14074
1080	BP	10	Granger	1	grass	2017	Little Bluestem	Schizachyrium	scoparium	4.51767	400.5	15.5311	-3.47	-13.5	95.9608	32.904	7.14074
1081	PO	16	Gus Eng	3	grass	2017	King Ranch Bluestem	Bothriochloa	ischaemum	4.20877	62.3859	17.4687			89.5064	32.052	6.74444
1082	PO	16	Gus Eng	3	grass	2017	Silver Bluestem	Bothriochloa	saccharoides	4.42907	145.747	25.5188	1.8	-12.48	89.5064	32.052	6.74444
1083	PO	16	Gus Eng	1	grass	2017	Rescuegrass	Bromus	catharticus	6.21722	114.573	233.97			89.5064	32.052	6.74444
1084	PO	16	Gus Eng	1	grass	2017	Bermuda Grass	Cynodon	dactylon	7.01733	523.566	57.7953			89.5064	32.052	6.74444
1085	PO	16	Gus Eng	3	grass	2017	Bermuda Grass	Cynodon	dactylon	7.62759	1003.08	48.2299			89.5064	32.052	6.74444
1086	PO	16	Gus Eng	2	grass	2017	Southeastern Wildrye	Elymus	glabriflorus	1.23809	194.539	19.4796			89.5064	32.052	6.74444
1087	PO	16	Gus Eng	3	grass	2017	Southeastern Wildrye	Elymus	glabriflorus	0.609997	326.602	19.1677			89.5064	32.052	6.74444
1088	PO	16	Gus Eng	1	browse	2017	Eastern Red Cedar	Juniperus	virginiana	0.660738	128.074	8.54137	1.26	-27.88	89.5064	32.052	6.74444
1089	PO	16	Gus Eng	3	browse	2017	Eastern Red Cedar	Juniperus	virginiana	0.901	93.9026	1.86165	-0.42	-29.38	89.5064	32.052	6.74444
1090	PO	16	Gus Eng	1	browse	2017	Water Oak	Quercus	nigra	4.02585	141.857	44.9326			89.5064	32.052	6.74444
1091	PO	16	Gus Eng	3	browse	2017	Water Oak	Quercus	nigra	6.49933	74.9802	31.0425			89.5064	32.052	6.74444
1093	PO	16	Gus Eng	1	grass	2017	Little Bluestem	Schizachyrium	scoparium	5.10378	181.506	23.6937	-2.01	-12.39	89.5064	32.052	6.74444
1094	PO	16	Gus Eng	2	grass	2017	Little Bluestem	Schizachyrium	scoparium	5.35606	1564.11	18.4779	-2.12	-12.6	89.5064	32.052	6.74444
1095	PO	16	Gus Eng	3	grass	2017	Little Bluestem	Schizachyrium	scoparium	5.15814	121.091	13.7338	-1.74	-13.11	89.5064	32.052	6.74444
1096	EP	8	Hays	2	grass	2017	King Ranch Bluestem	Bothriochloa	ischaemum	4.98079	90.2035	28.184			98.8608	32.664	6.92222
1097	EP	8	Hays	3	grass	2017	King Ranch Bluestem	Bothriochloa	ischaemum	5.30106	126.796	30.0176			98.8608	32.664	6.92222
1098	EP	8	Hays	1	grass	2017	Silver Bluestem	Bothriochloa	saccharoides	4.08076	116.014	75.8974	-0.41	-13.12	98.8608	32.664	6.92222
1099	EP	8	Hays	2	grass	2017	Silver Bluestem	Bothriochloa	saccharoides	4.57922	241.922	41.3335	-0.83	-13.27	98.8608	32.664	6.92222
1100	EP	8	Hays	3	grass	2017	Silver Bluestem	Bothriochloa	saccharoides	4.71243	197.977	25.5154	1.25	-12.84	98.8608	32.664	6.92222
1101	EP	8	Hays	2	grass	2017	Squirreltail Wildrye	Elymus	elymoides	6.05482	94.5759	39.9054			98.8608	32.664	6.92222
1102	EP	8	Hays	1	browse	2017	Ashe Juniper	Juniperus	ashei	4.00375	183.907	16.3232			98.8608	32.664	6.92222
1103	EP	8	Hays	2	browse	2017	Ashe Juniper	Juniperus	ashei	4.69299	171.318	18.0059			98.8608	32.664	6.92222
1104	EP	8	Hays	3	browse	2017	Ashe Juniper	Juniperus		3.68431	112.265	19.3725			98.8608	32.664	6.92222
1105	EP	8	Hays	2	grass	2017	Texas Wintergrass	Nassella	leucotricha	4.19946	67.117	11.7558			98.8608	32.664	6.92222
1106	EP	8	Hays	3	grass	2017	Texas Wintergrass	Nassella	leucotricha	4.65244	599.637	25.0744			98.8608	32.664	6.92222
1107	EP	8	Hays	1	browse	2017	Plateau Live Oak	Quercus	fusiformis	7.33422	84.4054	18.851			98.8608	32.664	6.92222
1108	EP	8	Hays	2	browse	2017	Plateau Live Oak	Quercus	fusiformis	9.07294	119.78	13.6833			98.8608	32.664	6.92222
1109	EP	8	Hays	3	browse	2017	Plateau Live Oak	Quercus	fusiformis	9.16494	49.3731	9.51735			98.8608	32.664	6.92222
1110	EP	8	Hays	1	grass	2017	Little Bluestem	Schizachyrium	scoparium	11.4026	125.833	27.8352	-1.08	-13.27	98.8608	32.664	6.92222
1111	EP	8	Hays	2	grass	2017	Little Bluestem	Schizachyrium	scoparium	7.70399	246.357	25.2438	-1.24	-13.11	98.8608	32.664	6.92222
1112	EP	8	Hays	3	grass	2017	Little Bluestem	Schizachyrium	scoparium	5.57083	101.345	13.4227	-2.08	-12.93	98.8608	32.664	6.92222
1113	PO	19	Henderson	1	grass	2017	Rescuegrass	Bromus	catharticus	6.00102	177.198	23.9429			92.2396	32.008	6.58148
1114	PO	19	Henderson	1	grass	2017	Bermuda Grass	Cynodon	dactylon	8.16217	285.51	40.413			92.2396	32.008	6.58148
1115	PO	19	Henderson	2	grass	2017	Bermuda Grass	Cynodon	dactylon	8.11972	387.581	31.187			92.2396	32.008	6.58148
1117	PO	19	Henderson	1	browse	2017	Eastern Red Cedar	Juniperus		4.59284	52.9938	12.3204	1.02	-28.78	92.2396	32.008	6.58148
1118	PO	19	Henderson	2	browse	2017	Eastern Red Cedar	Juniperus		2.77442	152.222	16.2491	-2.61	-27.77	92.2396	32.008	6.58148
1119	PO	19	Henderson	3	browse	2017	Eastern Red Cedar	Juniperus		2.41565	63.0345	12.3529	-2.8	-26.98	92.2396	32.008	6.58148
1124	PO	19	Henderson	2	grass	2017	Little Bluestem	Schizachyrium	scoparium	2.32207	150.952	12.0698	-3.12	-14.06	92.2396	32.008	6.58148
1125	PO	19	Henderson	3	grass	2017	Little Bluestem	Schizachyrium	scoparium	0.978492	107.18	16.1609	-2.57	-12.84	92.2396	32.008	6.58148
1126	EP	4	Martin	2	grass	2017	Rescuegrass	Bromus	catharticus	5.34246	92.5257	28.3231			80.5404	32.316	3.68519
1127	EP	4	Martin	2	grass	2017	Squirreltail Wildrye	Elymus	elymoides	3.37097	75.1421	32.3112			80.5404	32.316	3.68519
1128	EP	4	Martin	3	grass	2017	Squirreltail Wildrye	Elymus	elymoides	2.45413	122.706	56.5267			80.5404	32.316	3.68519
1129	EP	4	Martin	1	grass	2017	Virginia Wildrye	Elymus	virginicus	3.65356	185.245	26.3845			80.5404	32.316	3.68519
1130	EP	4	Martin	2	grass	2017	Little Barley	Hordeum	pusillum	4.58509	381.527	21.4015			80.5404	32.316	3.68519
1131	EP	4	Martin	1	grass	2017	Texas Wintergrass	Nassella	leucotricha	2.22141	57.3037	11.1798			80.5404	32.316	3.68519
1132	EP	4	Martin	2	grass	2017	Texas Wintergrass	Nassella	leucotricha	3.94201	98.776	17.6307			80.5404	32.316	3.68519
1133	EP	4	Martin	3	grass	2017	Texas Wintergrass	Nassella	leucotricha	2.80842	114.505	16.5404			80.5404	32.316	3.68519
1134	EP	4	Martin	1	browse	2017	Honey Mesquite	Prosopis	glandulosa	3.40708	90.1804	22.8326	3.87	-26.7	80.5404	32.316	3.68519
1135	EP	4	Martin	2	browse	2017	Honey Mesquite	Prosopis	glandulosa	8.431	113.619	42.7371	2.59	-26.56	80.5404	32.316	3.68519
1136	EP	4	Martin	3	browse	2017	Honey Mesquite	Prosopis	glandulosa	7.07521	88.1647	40.9567	3.12	-26.06	80.5404	32.316	3.68519
1137	EP	4	Martin	3	browse	2017	Plateau Live Oak	Quercus	fusiformis	5.24355	68.0981	11.3302			80.5404	32.316	3.68519
1139	BP	13	Navarro	1	grass	2017	King Ranch Bluestem	Bothriochloa	ischaemum	2.29978	87.9127	15.7518			87.7524	32.256	7.10741
1140	BP	13	Navarro	2	grass	2017	King Ranch Bluestem	Bothriochloa	ischaemum	4.48413	295.643	39.562			87.7524	32.256	7.10741
1141	BP	13	Navarro	1	grass	2017	Silver Bluestem	Bothriochloa	saccharoides	3.01377	109.861	29.65	2.36	-12.39	87.7524	32.256	7.10741
1142	BP	13	Navarro	2	grass	2017	Silver Bluestem	Bothriochloa	saccharoides	3.36793	463.809	31.8909	1.11	-12.4	87.7524	32.256	7.10741
1143	BP	13	Navarro	3	grass	2017	Silver Bluestem	Bothriochloa	saccharoides	4.57676	251.883	38.4919	-1.86	-12.58	87.7524	32.256	7.10741
1144	BP	13	Navarro	1	grass	2017	Canada Wildrye	Elymus	canadensis	1.67885	241.746	20.5017			87.7524	32.256	7.10741
1145	BP	13	Navarro	2	grass	2017	Southeastern Wildrye	Elymus	glabriflorus	2.72531	160.688	14.105			87.7524	32.256	7.10741
1146	BP	13	Navarro	3	grass	2017	Southeastern Wildrye	Elymus	glabriflorus	3.02174	911.214	25.1195			87.7524	32.256	7.10741
1147	BP	13	Navarro	1	browse	2017	Eastern Red Cedar	Juniperus	virginiana	3.83955	79.8293	0	1.91	-27.2	87.7524	32.256	7.10741
1148	BP	13	Navarro	2	browse	2017	Eastern Red Cedar	Juniperus	virginiana	2.32576	86.1639	6.18158	-0.64	-27.5	87.7524	32.256	7.10741
1149	BP	13	Navarro	3	browse	2017	Eastern Red Cedar	Juniperus	virginiana	2.18459	101.41	3.67968	-1.16	-28.62	87.7524	32.256	7.10741
1150	BP	13	Navarro	1	browse	2017	Honey Mesquite	Prosopis	glandulosa	27.2902	77.8043	59.2414	3.34	-28.36	87.7524	32.256	7.10741
1151	BP	13	Navarro	3	browse	2017	Honey Mesquite	Prosopis	glandulosa	5.82083	74.351	31.3147	-1.86	-28.99	87.7524	32.256	7.10741
1152	BP	13	Navarro	3	browse	2017	Post Oak	Quercus	stellata	7.47737	68.1653	16.1663			87.7524	32.256	7.10741
1154	BP	13	Navarro	3	grass	2017	Little Bluestem	Schizachyrium	scoparium	4.26719	153.45	23.21	-1.89	-12.85	87.7524	32.256	7.10741
1155	PO	17	Pat Mayse	2	grass	2017	Bermuda Grass	Cynodon	dactylon	4.3969	948.633	44.2776			107.088	31.824	4.26667
1156	PO	17	Pat Mayse	3	grass	2017	Bermuda Grass	Cynodon	dactylon	6.05269	184.351	41.2029			107.088	31.824	4.26667
1157	PO	17	Pat Mayse	1	grass	2017	Southeastern Wildrye	Elymus	glabriflorus	2.52119	178.822	17.2318			107.088	31.824	4.26667
1158	PO	17	Pat Mayse	1	browse	2017	Eastern Red Cedar	Juniperus	virginiana	1.79997	66.1029	17.6355	-2.91	-27.05	107.088	31.824	4.26667
1159	PO	17	Pat Mayse	3	browse	2017	Eastern Red Cedar	Juniperus	virginiana	1.62625	90.658	16.574	-1.85	-29.43	107.088	31.824	4.26667
1160	PO	17	Pat Mayse	1	browse	2017	Blackjack Oak	Quercus	marilandica	2.61504	61.4577	15.0896			107.088	31.824	4.26667
1161	PO	17	Pat Mayse	3	browse	2017	Blackjack Oak	Quercus	marilandica	2.80616	62.5705	11.1762			107.088	31.824	4.26667
1162	PO	17	Pat Mayse	1	browse	2017	Post Oak	Quercus	stellata	3.7401	67.5528	10.2489			107.088	31.824	4.26667
1163	PO	17	Pat Mayse	3	browse	2017	Post Oak	Quercus	stellata	4.92167	72.8809	17.2108			107.088	31.824	4.26667
1164	PO	17	Pat Mayse	1	grass	2017	Little Bluestem	Schizachyrium	scoparium	3.61584	458.996	27.6927	-3.69	-13.08	107.088	31.824	4.26667
1165	PO	17	Pat Mayse	2	grass	2017	Little Bluestem	Schizachyrium	scoparium	3.00823	61.286	17.9891	-5.47	-13.31	107.088	31.824	4.26667
1166	PO	17	Pat Mayse	3	grass	2017	Little Bluestem	Schizachyrium	scoparium	3.08337	189.934	19.831	-3.32	-13.35	107.088	31.824	4.26667
1167	EP	1	Read	2	grass	2017	King Ranch Bluestem	Bothriochloa	ischaemum	4.31508	76.5659	25.3178			71.7004	32.532	3.31852
1168	EP	1	Read	3	grass	2017	King Ranch Bluestem	Bothriochloa	ischaemum	4.09277	252.42	19.015			71.7004	32.532	3.31852
1169	EP	1	Read	2	grass	2017	Silver Bluestem	Bothriochloa	saccharoides	3.97812	155.13	22.8614	-0.48	-13.36	71.7004	32.532	3.31852
1170	EP	1	Read	3	grass	2017	Silver Bluestem	Bothriochloa	saccharoides	4.12891	136.049	24.9096	0.08	-13.1	71.7004	32.532	3.31852
1171	EP	1	Read	2	grass	2017	Squirreltail Wildrye	Elymus	elymoides	2.63261	157.84	27.1616			71.7004	32.532	3.31852
1172	EP	1	Read	2	browse	2017	Ashe Juniper	Juniperus	ashei	2.75545	56.2757	18.9061			71.7004	32.532	3.31852
1175	EP	1	Read	1	grass	2017	Texas Wintergrass	Nassella	leucotricha	1.15602	46.6351	14.4458			71.7004	32.532	3.31852
1176	EP	1	Read	2	grass	2017	Texas Wintergrass	Nassella	leucotricha	2.08126	285.995	24.8088			71.7004	32.532	3.31852
1177	EP	1	Read	3	grass	2017	Texas Wintergrass	Nassella	leucotricha	1.06888	43.2727	12.7436			71.7004	32.532	3.31852
1178	EP	1	Read	1	browse	2017	Honey Mesquite	Prosopis	glandulosa	4.03613	83.5097	43.4649	-1.84	-27.53	71.7004	32.532	3.31852
1179	EP	1	Read	2	browse	2017	Honey Mesquite	Prosopis	glandulosa	3.32033	64.2629	37.9193	1.48	-26.41	71.7004	32.532	3.31852
1180	EP	1	Read	3	browse	2017	Honey Mesquite	Prosopis	glandulosa	5.82441	75.9225	40.1417	2.88	-26.82	71.7004	32.532	3.31852
1181	EP	1	Read	2	browse	2017	Plateau Live Oak	Quercus	fusiformis	5.63381	58.6876	10.8383			71.7004	32.532	3.31852
1183	BP	15	Rich Creek	1	grass	2017	King Ranch Bluestem	Bothriochloa	ischaemum	5.40916	77.6199	29.7838			91.5068	32.168	7.03704
1184	BP	15	Rich Creek	1	grass	2017	Silver Bluestem	Bothriochloa	saccharoides	5.0455	92.5178	30.323	-0.23	-12.8	91.5068	32.168	7.03704
1185	BP	15	Rich Creek	1	grass	2017	Bermuda Grass	Cynodon	dactylon	7.30555	133.985	45.3767			91.5068	32.168	7.03704
1186	BP	15	Rich Creek	3	grass	2017	Bermuda Grass	Cynodon	dactylon	6.03077	172.258	34.6758			91.5068	32.168	7.03704
1187	BP	15	Rich Creek	2	grass	2017	Virginia Wildrye	Elymus	virginicus	3.48525	120.334	27.7678			91.5068	32.168	7.03704
1188	BP	15	Rich Creek	3	grass	2017	Virginia Wildrye	Elymus	virginicus	3.80053	137.527	24.244			91.5068	32.168	7.03704
1189	BP	15	Rich Creek	3	grass	2017	Little Barley	Hordeum	pusillum	5.31345	391.368	26.6754			91.5068	32.168	7.03704
1190	BP	15	Rich Creek	2	browse	2017	Eastern Red Cedar	Juniperus	virginiana	3.47049	77.7623	11.5604	0.17	-27.38	91.5068	32.168	7.03704
1191	BP	15	Rich Creek	1	grass	2017	Texas Wintergrass	Nassella	leucotricha	1.33522	49.2854	10.8804			91.5068	32.168	7.03704
1192	BP	15	Rich Creek	2	grass	2017	Texas Wintergrass	Nassella	leucotricha	1.50748	70.6163	17.1093			91.5068	32.168	7.03704
1193	BP	15	Rich Creek	1	browse	2017	Post Oak	Quercus	stellata	6.88254	89.6194	14.0324			91.5068	32.168	7.03704
1195	EP	2	Sonora	1	grass	2017	Rescuegrass	Bromus	catharticus	2.457	82.2801	22.0809			73.8416	32.036	4.63333
1196	EP	2	Sonora	2	grass	2017	Rescuegrass	Bromus	catharticus	5.08179	69.0569	26.7778			73.8416	32.036	4.63333
1197	EP	2	Sonora	3	grass	2017	Rescuegrass	Bromus	catharticus	3.18499	101.405	23.8057			73.8416	32.036	4.63333
1198	EP	2	Sonora	1	grass	2017	Squirreltail Wildrye	Elymus	elymoides	1.20832	117.93	20.4319			73.8416	32.036	4.63333
1199	EP	2	Sonora	1	grass	2017	Virginia Wildrye	Elymus	virginicus	1.58513	61.9444	28.9732			73.8416	32.036	4.63333
1200	EP	2	Sonora	1	grass	2017	Little Barley	Hordeum	pusillum	2.00134	126.4	26.1379			73.8416	32.036	4.63333
1201	EP	2	Sonora	2	grass	2017	Little Barley	Hordeum	pusillum	3.05357	174.143	38.9122			73.8416	32.036	4.63333
1202	EP	2	Sonora	3	grass	2017	Little Barley	Hordeum	pusillum	3.53498	542.703	31.3436			73.8416	32.036	4.63333
1206	EP	2	Sonora	1	grass	2017	Texas Wintergrass	Nassella	leucotricha	1.75053	48.7455	11.8612			73.8416	32.036	4.63333
1207	EP	2	Sonora	2	grass	2017	Texas Wintergrass	Nassella	leucotricha	1.87595	77.3624	16.0122			73.8416	32.036	4.63333
1208	EP	2	Sonora	3	grass	2017	Texas Wintergrass	Nassella	leucotricha	2.01433	65.7419	13.3677			73.8416	32.036	4.63333
1209	EP	2	Sonora	1	browse	2017	Honey Mesquite	Prosopis	glandulosa	6.58432	63.8037	43.1899	-0.08	-26.28	73.8416	32.036	4.63333
1210	EP	2	Sonora	2	browse	2017	Honey Mesquite	Prosopis	glandulosa	4.27471	79.8922	39.3203	2.41	-26.56	73.8416	32.036	4.63333
1211	EP	2	Sonora	3	browse	2017	Honey Mesquite	Prosopis	glandulosa	3.69706	77.7639	30.983	2.95	-26.74	73.8416	32.036	4.63333
1212	EP	2	Sonora	1	browse	2017	Plateau Live Oak	Quercus	fusiformis	4.21558	51.6387	9.92563			73.8416	32.036	4.63333
1213	EP	2	Sonora	2	browse	2017	Plateau Live Oak	Quercus	fusiformis	5.34086	91.1905	11.7593			73.8416	32.036	4.63333
1214	EP	2	Sonora	3	browse	2017	Vasey Oak	Quercus	vaseyana	6.02845	70.7316	12.0605			73.8416	32.036	4.63333
1215	EP	6	Texana	1	grass	2017	King Ranch Bluestem	Bothriochloa	ischaemum	4.65461	66.6481	23.5431			79.8368	31.384	3.74444
1216	EP	6	Texana	2	grass	2017	King Ranch Bluestem	Bothriochloa	ischaemum	4.67581	175.735	26.6319			79.8368	31.384	3.74444
1217	EP	6	Texana	3	grass	2017	King Ranch Bluestem	Bothriochloa	ischaemum	4.99636	79.4449	30.0216			79.8368	31.384	3.74444
1218	EP	6	Texana	3	grass	2017	Silver Bluestem	Bothriochloa	saccharoides	5.01476	113.213	22.591	1.64	-13.02	79.8368	31.384	3.74444
1222	EP	6	Texana	1	grass	2017	Texas Wintergrass	Nassella	leucotricha	4.31498	71.3459	15.7019			79.8368	31.384	3.74444
1223	EP	6	Texana	2	grass	2017	Texas Wintergrass	Nassella	leucotricha	3.5366	125.387	26.3721			79.8368	31.384	3.74444
1224	EP	6	Texana	3	grass	2017	Texas Wintergrass	Nassella	leucotricha	3.63634	60.4155	9.56255			79.8368	31.384	3.74444
1225	EP	6	Texana	1	browse	2017	Plateau Live Oak	Quercus	fusiformis	6.41104	73.0302	15.4188			79.8368	31.384	3.74444
1226	EP	6	Texana	2	browse	2017	Plateau Live Oak	Quercus	fusiformis	5.51002	82.3107	11.7125			79.8368	31.384	3.74444
1227	EP	6	Texana	3	browse	2017	Plateau Live Oak	Quercus	fusiformis	3.4923	59.0236	10.8528			79.8368	31.384	3.74444
1229	EP	6	Texana	1	grass	2017	Little Bluestem	Schizachyrium	scoparium	4.09265	110.793	23.9902	-2.15	-13.69	79.8368	31.384	3.74444
1230	EP	6	Texana	2	grass	2017	Little Bluestem	Schizachyrium	scoparium	6.08812	88.7061	21.39	-0.53	-14.95	79.8368	31.384	3.74444
1231	EP	6	Texana	3	grass	2017	Little Bluestem	Schizachyrium	scoparium	3.87778	88.5918	25.0096	-0.88	-12.86	79.8368	31.384	3.74444
1232	GP	9	Welder	1	grass	2017	King Ranch Bluestem	Bothriochloa	ischaemum	3.3035	60.9808	29.4798			98.198	32.804	10.9889
1233	GP	9	Welder	2	grass	2017	King Ranch Bluestem	Bothriochloa	ischaemum	3.32562	81.7627	30.567			98.198	32.804	10.9889
1234	GP	9	Welder	3	grass	2017	King Ranch Bluestem	Bothriochloa	ischaemum	2.37635	58.1029	44.0625			98.198	32.804	10.9889
1235	GP	9	Welder	1	grass	2017	Silver Bluestem	Bothriochloa	saccharoides	4.00174	362.564	25.001	1.79	-13.13	98.198	32.804	10.9889
1236	GP	9	Welder	3	grass	2017	Silver Bluestem	Bothriochloa	saccharoides	4.40625	135.453	49.3255	2.35	-13.11	98.198	32.804	10.9889
1237	GP	9	Welder	1	grass	2017	Bermuda Grass	Cynodon	dactylon	4.87533	407.569	37.5407			98.198	32.804	10.9889
1238	GP	9	Welder	2	grass	2017	Bermuda Grass	Cynodon	dactylon	5.03	120.694	22.4988			98.198	32.804	10.9889
1239	GP	9	Welder	3	grass	2017	Bermuda Grass	Cynodon	dactylon	3.27336	115.586	26.1669			98.198	32.804	10.9889
1242	GP	9	Welder	1	grass	2017	Texas Wintergrass	Nassella	leucotricha	4.18023	795.761	30.3762			98.198	32.804	10.9889
1243	GP	9	Welder	2	grass	2017	Texas Wintergrass	Nassella	leucotricha	2.94723	66.4748	22.0287			98.198	32.804	10.9889
1244	GP	9	Welder	3	grass	2017	Texas Wintergrass	Nassella	leucotricha	3.12661	71.4868	24.1513			98.198	32.804	10.9889
1245	GP	9	Welder	1	browse	2017	Honey Mesquite	Prosopis	glandulosa	12.0477	98.1077	45.9485	0.39	-28.1	98.198	32.804	10.9889
1246	GP	9	Welder	3	browse	2017	Honey Mesquite	Prosopis	glandulosa	24.5404	84.035	86.6907	1.14	-29.33	98.198	32.804	10.9889
																			4	Ashe Juniper
																			18	Bermuda Grass
																			3	Blackjack Oak
																			5	Canada Wildrye
																			18	Eastern Red Cedar
																			20	Honey Mesquite
																			20	King Ranch Bluestem
																			13	Little Barley
																			23	Little Bluestem
																			1	Live Oak
																			10	Plateau Live Oak
																			4	Post Oak
																			8	Rescuegrass
																			23	Silver Bluestem
																			6	Southeastern Wildrye
																			5	Squirreltail Wildrye
																			27	Texas Wintergrass
																			1	Vasey Oak
																			5	Virginia Wildrye
																			3	Water Oak

## Sheet: Metadata
Collections by Kaylee A. Hollingsworth
Master's Thesis: Little and large herbivores as indicators of trophic transfer: do trace nutrients drive populations?
Project completed: Fall 2019
Plants collected during May and June of 2017.
ID: Unique ID for each plant sample (plant samples start at 1001, in order to separate them from other trophic levels).
Ecoregion: Gould Ecoregions, including Blackland Prairies (BP), Post Oak Savannah (PO), Edwards Plateau (EP), Gulf Prairies and Marshes (GP).
Site #: This site number matches up with that in S1 Table in the manuscript. Latitude and longitude recorded there.
Site:
Brazos: Texas Ecological Laboratory Site in Brazos County
Cooper: Texas Parks and Wildlife Department (TPWD) Cooper Wildlife Management Area (WMA)
Fayette: Texas Ecological Laboratory Site in Fayette County
Granger: TPWD Granger WMA
Gus Eng: TPWD Gus Engeling WMA
Hays: Texas Ecological Laboratory Site in Hays County
Henderson: Texas Ecological Laboratory Site in Henderson County
Martin: Texas A&M University (TAMU) AgriLife Martin Ranch
Navarro: Texas Ecological Laboratory Site in Navarro County
Pat Mayse: TPWD Pat Mayse WMA
Read: TAMU AgriLife Read Ranch
Rich Creek: TPWD Richland Creek WMA
Sonora: TAMU AgriLife Sonora Research Station
Texana: Texana Springs Ranch (Private Property)
Welder: Rob and Bessie Welder Wildlife Foundation
Grid: Number of grid where each plant sample was taken on each site (1 of 3).
Trophicgroup: grass sample or woody browse sample
Year: Year collected plant sample
Common name: Common species name
Genus: Genus of plant sample
Species: Species of plant sample
Plant Cu (ppm): Dry weight tissue concentration (Concentration includes entire plant, mostly green growth).
Plant Fe (ppm): Dry weight tissue concentration (Concentration includes entire plant, mostly green growth).
Plant Zn (ppm): Dry weight tissue concentration (Concentration includes entire plant, mostly green growth).
Plant N15: Stable isotope ratio of N15:N14 values from dried plant tissue (freeze-dried). Only for most common plant species across sites: Little Bluestem, Silver Bluestem, Honey Mesquite, and Eastern Red Cedar Plant Samples
Plant C13: Stable isotope ratio of C13:C12 values from dried plant tissue (freeze-dried). Only for most common plant species across sites: Little Bluestem, Silver Bluestem, Honey Mesquite, and Eastern Red Cedar Plant Samples
May_Sep 5Y precip: PRISM Data 2013-2017 5-year average of a 5-month average (May-September) of prepitation (mm) totals for each month.
May_Sep 5Y maxtemp: PRISM Data 2013-2017 5-year average of a 5-month average (May-September) of the maximum monthly temperature (degrees C) for that month.
Oct_February 5Y mintemp: PRISM Data 2013-2017 5-year average of a 5-month average (October-February) of the minimum monthly temperature (degrees C) for that month.
