# Supplementary material for: Trace mineral supplies for populations of little and large herbivores
Source: PLoS One. 2021 Mar 15;16(3):e0248204. doi: 10.1371/journal.pone.0248204 (PMC7959371; doi:10.1371/journal.pone.0248204)
Supplement: S3 Data — (XLSX) [file pone.0248204.s010.xlsx]

## Sheet: Data S3
ID	TCWC #	Ecoregion	Site #	Site	Grid	Trophicgroup	Year	Common name	Genus	Species	Sex	Lifestage	Scrotal/lactating	Weight (g)	Liver Cu (mg/kg)	Liver Fe (mg/kg)	Liver Zn (mg/kg)	Heart N15	Heart C13	Density (HCR/km^2)	May_Sep 5Y precip (mm)	May_Sep 5Y maxtemp (°C)	Oct_February 5Y mintemp (°C)
1	66836	BP	18	Cooper	1	HCR	2017	Hispid Cotton Rat	Sigmodon	hispidus	m	subadult	undeveloped testes	103	10.5718	529.394	72.6662	3.1	-21.28	2028	86.9916	31.92	4.95556
2	66837	BP	18	Cooper	3	HCR	2017	Hispid Cotton Rat	Sigmodon	hispidus	m	adult	scrotal	122.5	13.4936	681.926	60.3555	5.15	-27.01	2028	86.9916	31.92	4.95556
3	66838	BP	18	Cooper	3	HCR	2017	Hispid Cotton Rat	Sigmodon	hispidus	m	adult	abdominal w/ sac	128.5	11.02	679.763	72.8452	6.51	-23.17	2028	86.9916	31.92	4.95556
4	66839	BP	18	Cooper	1	HCR	2017	Hispid Cotton Rat	Sigmodon	hispidus	m	subadult	undeveloped testes	98	8.52361	683.74	67.8684	3.92	-26.98	2028	86.9916	31.92	4.95556
5	66840	BP	18	Cooper	3	HCR	2017	Hispid Cotton Rat	Sigmodon	hispidus	m	adult	scrotal	79	6.02534	515.522	114.794	4.65	-24.66	2028	86.9916	31.92	4.95556
6	66841	BP	18	Cooper	1	HCR	2017	Hispid Cotton Rat	Sigmodon	hispidus	m	subadult	undeveloped testes	78.5	8.43118	492.645	86.6326	3.79	-22.42	2028	86.9916	31.92	4.95556
7	66842	BP	18	Cooper	1	HCR	2017	Hispid Cotton Rat	Sigmodon	hispidus	m	subadult	undeveloped testes	82	4.78181	628.125	56.5316	3.36	-27.24	2028	86.9916	31.92	4.95556
8	66843	BP	18	Cooper	2	HCR	2017	Hispid Cotton Rat	Sigmodon	hispidus	m	adult	scrotal	151.5	7.89108	732.778	77.1686	4.09	-26.85	2028	86.9916	31.92	4.95556
9	66844	BP	18	Cooper	2	HCR	2017	Hispid Cotton Rat	Sigmodon	hispidus	m	subadult	undeveloped testes	74.5	10.3799	484.758	79.6363	5.24	-26.44	2028	86.9916	31.92	4.95556
10	66845	BP	18	Cooper	2	HCR	2017	Hispid Cotton Rat	Sigmodon	hispidus	m	subadult	undeveloped testes	112	8.72882	690.672	76.8463	3.58	-26.19	2028	86.9916	31.92	4.95556
11	66846	BP	18	Cooper	1	HCR	2017	Hispid Cotton Rat	Sigmodon	hispidus	f	adult	not lactating & not pregnant	145.5	9.1049	874.635	80.9755	4.45	-19.82	2028	86.9916	31.92	4.95556
12	66847	BP	18	Cooper	1	HCR	2017	Hispid Cotton Rat	Sigmodon	hispidus	m	subadult	undeveloped testes	99.5	5.61343	677.305	72.3727	4.1	-24.86	2028	86.9916	31.92	4.95556
13	66848	BP	18	Cooper	1	HCR	2017	Hispid Cotton Rat	Sigmodon	hispidus	f	adult	not lactating & not pregnant	136.5	2.23722	507.736	68.2722	3.48	-25.21	2028	86.9916	31.92	4.95556
14	66849	BP	18	Cooper	3	HCR	2017	Hispid Cotton Rat	Sigmodon	hispidus	f	adult	not lactating & not pregnant	139.5	4.21791	641.408	76.7079	6.44	-23.92	2028	86.9916	31.92	4.95556
15	66850	BP	18	Cooper	3	HCR	2017	Hispid Cotton Rat	Sigmodon	hispidus	f	adult	not lactating & not pregnant	149.5	4.71019	733.539	89.7078	4.97	-23.48	2028	86.9916	31.92	4.95556
16	66851	BP	18	Cooper	2	HCR	2017	Hispid Cotton Rat	Sigmodon	hispidus	f	adult	not lactating & not pregnant	119.5	0.96043	705.649	72.8769	5.09	-25.77	2028	86.9916	31.92	4.95556
17	66852	BP	18	Cooper	3	HCR	2017	Hispid Cotton Rat	Sigmodon	hispidus	f	adult	not lactating & not pregnant	109	0.447471	853.947	79.7766	4.72	-25.6	2028	86.9916	31.92	4.95556
18	66853	BP	18	Cooper	2	HCR	2017	Hispid Cotton Rat	Sigmodon	hispidus	f	adult	maybe lactating & not pregnant	129	2.49537	674.748	78.7994	3.67	-26.86	2028	86.9916	31.92	4.95556
19	66854	BP	18	Cooper	1	HCR	2017	Hispid Cotton Rat	Sigmodon	hispidus	m	adult	scrotal	131	10.4609	599.091	72.5744	4.19	-27.7	2028	86.9916	31.92	4.95556
20	66855	BP	18	Cooper	1	HCR	2017	Hispid Cotton Rat	Sigmodon	hispidus	m	adult	scrotal	109	5.6129	498.331	71.4717	3.59	-25.16	2028	86.9916	31.92	4.95556
21	66856	BP	18	Cooper	1	HCR	2017	Hispid Cotton Rat	Sigmodon	hispidus	f	adult	not lactating & not pregnant	133.5	9.62471	642.592	56.6628	3.73	-25.44	2028	86.9916	31.92	4.95556
22	66857	BP	18	Cooper	1	HCR	2017	Hispid Cotton Rat	Sigmodon	hispidus	m	subadult	undeveloped testes	97.5	8.61389	736.089	65.9127	2.19	-24.04	2028	86.9916	31.92	4.95556
23	66858	BP	18	Cooper	2	HCR	2017	Hispid Cotton Rat	Sigmodon	hispidus	f	adult	lactating & not pregnant	169	10.878	735.213	81.1607	3.35	-27.27	2028	86.9916	31.92	4.95556
24	66859	BP	10	Granger	2	HCR	2017	Hispid Cotton Rat	Sigmodon	hispidus	m	adult	abdominal w/ sac	124	13.3461	790.943	86.752	5.11	-20.15	667	95.9608	32.904	7.14074
25	66860	BP	10	Granger	2	HCR	2017	Hispid Cotton Rat	Sigmodon	hispidus	m	adult	scrotal	118	7.84723	615.118	71.5494	4.75	-20.58	667	95.9608	32.904	7.14074
26	66861	BP	10	Granger	2	HCR	2017	Hispid Cotton Rat	Sigmodon	hispidus	f	adult	pregnant	140	9.6518	709.601	83.6962	4.62	-21.55	667	95.9608	32.904	7.14074
27	66862	BP	10	Granger	2	HCR	2017	Hispid Cotton Rat	Sigmodon	hispidus	f	adult	pregnant	144	7.99466	1069.16	86.5026	4.41	-22.45	667	95.9608	32.904	7.14074
28	66863	BP	10	Granger	2	HCR	2017	Hispid Cotton Rat	Sigmodon	hispidus	f	adult	pregnant	98	9.82058	322.183	82.5938	3.28	-18.96	667	95.9608	32.904	7.14074
29	66864	BP	10	Granger	2	HCR	2017	Hispid Cotton Rat	Sigmodon	hispidus	f	adult	pregnant	159	11.9147	415.602	81.308	5.71	-22.5	667	95.9608	32.904	7.14074
30	66865	BP	10	Granger	2	HCR	2017	Hispid Cotton Rat	Sigmodon	hispidus	f	adult	not lactating & not pregnant	86	9.18272	637.798	77.2257	5.89	-24.68	667	95.9608	32.904	7.14074
31	66866	BP	10	Granger	2	HCR	2017	Hispid Cotton Rat	Sigmodon	hispidus	f	adult	pregnant	101	6.81277	768.006	108.821	4.23	-20.93	667	95.9608	32.904	7.14074
32	66867	PO	16	Gus Eng	2	HCR	2017	Hispid Cotton Rat	Sigmodon	hispidus	f	subadult	not lactating & not pregnant	65	6.97213	554.161	81.0264	7.55	-23.03	417	89.5064	32.052	6.74444
33	66868	PO	16	Gus Eng	2	HCR	2017	Hispid Cotton Rat	Sigmodon	hispidus	f	adult	pregnant	159	6.44098	632.676	79.7415	3.05	-26.06	417	89.5064	32.052	6.74444
34	66869	PO	16	Gus Eng	2	HCR	2017	Hispid Cotton Rat	Sigmodon	hispidus	f	adult	pregnant	190	4.01643	586.509	69.4952	1.21	-26.41	417	89.5064	32.052	6.74444
35	66870	PO	16	Gus Eng	1	HCR	2017	Hispid Cotton Rat	Sigmodon	hispidus	f	adult	pregnant	139.5	7.33893	745.922	78.8989	4.62	-25.63	417	89.5064	32.052	6.74444
36	66871	PO	16	Gus Eng	2	HCR	2017	Hispid Cotton Rat	Sigmodon	hispidus	m	adult	abdominal w/ sac	135	5.42904	689.488	76.1098	3.59	-25.11	417	89.5064	32.052	6.74444
37	66872	PO	16	Gus Eng	2	HCR	2017	Hispid Cotton Rat	Sigmodon	hispidus	m	adult	abdominal w/ sac	119	15.8566	576.144	86.1937	2.38	-26.43	417	89.5064	32.052	6.74444
38	66873	PO	16	Gus Eng	2	HCR	2017	Hispid Cotton Rat	Sigmodon	hispidus	m	adult	abdominal w/ sac	163	15.6599	828.359	109.874	4.11	-25.82	417	89.5064	32.052	6.74444
39	66874	PO	16	Gus Eng	2	HCR	2017	Hispid Cotton Rat	Sigmodon	hispidus	m	adult	abdominal w/ sac	177	14.6505	640.439	78.1701	3.38	-27.02	417	89.5064	32.052	6.74444
40	66875	PO	16	Gus Eng	2	HCR	2017	Hispid Cotton Rat	Sigmodon	hispidus	m	adult	scrotal	104	13.2283	871.43	87.8204	4.23	-25.91	417	89.5064	32.052	6.74444
41	66876	PO	16	Gus Eng	1	HCR	2017	Hispid Cotton Rat	Sigmodon	hispidus	m	adult	abdominal w/ sac	210	12.646	499.315	76.0156	5.15	-24.32	417	89.5064	32.052	6.74444
42	66877	PO	16	Gus Eng	3	HCR	2017	Hispid Cotton Rat	Sigmodon	hispidus	m	adult	scrotal	137	15.5083	738.546	98.2205	3.18	-24.17	417	89.5064	32.052	6.74444
43	66878	PO	16	Gus Eng	2	HCR	2017	Hispid Cotton Rat	Sigmodon	hispidus	m	adult	abdominal w/ sac	155	15.3972	620.805	81.3092	4.06	-26.32	417	89.5064	32.052	6.74444
44	66879	PO	16	Gus Eng	3	HCR	2017	Hispid Cotton Rat	Sigmodon	hispidus	m	adult	abdominal w/ sac	100	14.6232	597.842	84.0859	3.36	-22.71	417	89.5064	32.052	6.74444
45	66880	EP	4	Martin	1	HCR	2017	Hispid Cotton Rat	Sigmodon	hispidus	f	subadult	not lactating & not pregnant	59	12.8164	502.508	87.5235	6.68	-24.34	83	80.5404	32.316	3.68519
46	66881	EP	4	Martin	1	HCR	2017	Hispid Cotton Rat	Sigmodon	hispidus	m	adult	scrotal	75	13.448	660.023	79.6475	6.06	-25.05	83	80.5404	32.316	3.68519
47	66882	EP	4	Martin	2	HCR	2017	Hispid Cotton Rat	Sigmodon	hispidus	f	adult	pregnant	99.5	14.0708	971.099	83.7254	6.07	-24.25	83	80.5404	32.316	3.68519
48	66883	BP	13	Navarro	3	HCR	2017	Hispid Cotton Rat	Sigmodon	hispidus	m	adult	scrotal	115	13.8191	589.17	105.62	3.18	-24.27	167	87.7524	32.256	7.10741
49	66884	PO	17	Pat Mayse	1	HCR	2017	Hispid Cotton Rat	Sigmodon	hispidus	f	adult	pregnant	127.5	11.974	801.85	101.248	0.36	-21.75	56	107.088	31.824	4.26667
50	66885	PO	17	Pat Mayse	2	HCR	2017	Hispid Cotton Rat	Sigmodon	hispidus	m	adult	scrotal	78	11.6557	509.538	85.1602	3.54	-22.7	56	107.088	31.824	4.26667
51	66886	BP	15	Rich Creek	2	HCR	2017	Hispid Cotton Rat	Sigmodon	hispidus	f	adult	lactating & not pregnant	135	13.9089	528.524	100.266	3.13	-25.24	1250	91.5068	32.168	7.03704
52	66887	BP	15	Rich Creek	3	HCR	2017	Hispid Cotton Rat	Sigmodon	hispidus	f	adult	pregnant	87.5	9.93762	847.635	103.029	6.98	-25.04	1250	91.5068	32.168	7.03704
53	66888	BP	15	Rich Creek	3	HCR	2017	Hispid Cotton Rat	Sigmodon	hispidus	f	adult	not lactating & not pregnant	87.5	12.7906	851.896	84.8514	5.82	-25.44	1250	91.5068	32.168	7.03704
54	66889	BP	15	Rich Creek	3	HCR	2017	Hispid Cotton Rat	Sigmodon	hispidus	m	adult	scrotal	76.5	7.98425	408.94	148.025	8.04	-22.47	1250	91.5068	32.168	7.03704
55	66890	BP	15	Rich Creek	2	HCR	2017	Hispid Cotton Rat	Sigmodon	hispidus	f	adult	not lactating & not pregnant	114	13.9724	591.25	93.3987	4.51	-25.4	1250	91.5068	32.168	7.03704
56	66891	BP	15	Rich Creek	2	HCR	2017	Hispid Cotton Rat	Sigmodon	hispidus	m	adult	scrotal	103	12.942	442.512	88.6056	5.45	-25.04	1250	91.5068	32.168	7.03704
57	66892	BP	15	Rich Creek	2	HCR	2017	Hispid Cotton Rat	Sigmodon	hispidus	f	adult	lactating & not pregnant	138	17.6484	522.165	89.9651	3.35	-24.88	1250	91.5068	32.168	7.03704
58	66893	BP	15	Rich Creek	1	HCR	2017	Hispid Cotton Rat	Sigmodon	hispidus	m	subadult	undeveloped testes	107	12.9511	489.334	67.6554	7.72	-17.77	1250	91.5068	32.168	7.03704
59	66894	BP	15	Rich Creek	1	HCR	2017	Hispid Cotton Rat	Sigmodon	hispidus	m	adult	scrotal	115	12.3975	603.486	99.8968	4.05	-21.18	1250	91.5068	32.168	7.03704
60	66895	BP	15	Rich Creek	1	HCR	2017	Hispid Cotton Rat	Sigmodon	hispidus	m	adult	scrotal	117	14.5434	467.696	65.3512	2.97	-26.26	1250	91.5068	32.168	7.03704
61	66896	BP	15	Rich Creek	3	HCR	2017	Hispid Cotton Rat	Sigmodon	hispidus	f	adult	maybe lactating & not pregnant	85	14.0592	531.821	89.8982	3.79	-21.39	1250	91.5068	32.168	7.03704
62	66897	BP	15	Rich Creek	3	HCR	2017	Hispid Cotton Rat	Sigmodon	hispidus	m	adult	scrotal	150	15.5213	634.169	80.2895	8.96	-25.93	1250	91.5068	32.168	7.03704
63	66898	BP	15	Rich Creek	2	HCR	2017	Hispid Cotton Rat	Sigmodon	hispidus	f	subadult	not lactating & not pregnant	69	12.5781	415.372	68.8737	4.68	-23.15	1250	91.5068	32.168	7.03704
64	66899	BP	15	Rich Creek	2	HCR	2017	Hispid Cotton Rat	Sigmodon	hispidus	m	subadult	undeveloped testes	66	8.95069	442.282	112.954	4.99	-22.02	1250	91.5068	32.168	7.03704
65	66900	BP	15	Rich Creek	2	HCR	2017	Hispid Cotton Rat	Sigmodon	hispidus	m	adult	scrotal	144	12.5697	480.045	79.1533	4.81	-25.03	1250	91.5068	32.168	7.03704
66	66901	BP	15	Rich Creek	2	HCR	2017	Hispid Cotton Rat	Sigmodon	hispidus	f	adult	not lactating & not pregnant	110	13.4279	585.164	108.501	4.97	-21.68	1250	91.5068	32.168	7.03704
67	66902	BP	15	Rich Creek	2	HCR	2017	Hispid Cotton Rat	Sigmodon	hispidus	f	adult	pregnant	174	13.3433	375.624	70.308	2.72	-25.67	1250	91.5068	32.168	7.03704
68	66903	BP	15	Rich Creek	2	HCR	2017	Hispid Cotton Rat	Sigmodon	hispidus	m	subadult	undeveloped testes	106	12.095	476.542	69.9061	3.92	-23.3	1250	91.5068	32.168	7.03704
69	66904	BP	15	Rich Creek	2	HCR	2017	Hispid Cotton Rat	Sigmodon	hispidus	m	subadult	undeveloped testes	94	11.2565	388.374	71.2628	4.7	-23.64	1250	91.5068	32.168	7.03704
70	66905	BP	15	Rich Creek	2	HCR	2017	Hispid Cotton Rat	Sigmodon	hispidus	f	adult	lactating & not pregnant	104	14.3655	371.438	75.2645	4.17	-25.33	1250	91.5068	32.168	7.03704
71	66906	GP	9	Welder	1	HCR	2017	Hispid Cotton Rat	Sigmodon	hispidus	m	adult	abdominal w/ sac	125	12.3277	631.871	88.9392	6.57	-20.78	111	98.198	32.804	10.9889
72	66907	GP	9	Welder	3	HCR	2017	Hispid Cotton Rat	Sigmodon	hispidus	f	adult	pregnant	144	10.8038	611.375	90.3712	6.33	-21.75	111	98.198	32.804	10.9889
73	66908	GP	9	Welder	1	HCR	2017	Hispid Cotton Rat	Sigmodon	hispidus	m	adult	abdominal w/ sac	66	11.9697	650.676	91.8003	6.55	-24.15	111	98.198	32.804	10.9889

## Sheet: Metadata
Collections by Kaylee A. Hollingsworth
Master's Thesis: Little and large herbivores as indicators of trophic transfer: do trace nutrients drive populations?
Project completed: Fall 2019
Animals collected during August and September of 2017.
ID: Unique ID for each hispid cotton rat (hispid cotton rat samples start at 1, in order to separate them from other trophic levels).
TCWC #: Hispid cotton rats were deposited into the Biodiversity and Research Teaching Collections at Texas A&M University on completion of this study. Animals are catalogued according to the Texas Cooperative Wildlife Collection (TCWC) #.
Ecoregion: Gould Ecoregions, including Blackland Prairies (BP), Post Oak Savannah (PO), Edwards Plateau (EP), Gulf Prairies and Marshes (GP).
Site #: This site number matches up with that in S1 Table in the manuscript. Latitude and longitude recorded there.
Site:
Cooper: Texas Parks and Wildlife Department (TPWD) Cooper Wildlife Management Area (WMA)
Granger: TPWD Granger WMA
Gus Eng: TPWD Gus Engeling WMA
Martin: Texas A&M University (TAMU) AgriLife Martin Ranch
Navarro: Texas Ecological Laboratory Site in Navarro County
Pat Mayse: TPWD Pat Mayse WMA
Rich Creek: TPWD Richland Creek WMA
Welder: Rob and Bessie Welder Wildlife Foundation
Grid: Number of grid where each animal was captured on each site (1 of 3).
Trophicgroup: Hispid Cotton Rat (HCR)
Year: Year of capture and collection of animals.
Common name: Common name of all species collected
Genus: Genus of hispid cotton rat
Species: Species of hispid cotton rat
Sex: Not gender, we don't know how the rodents identify. Male (m), Female (f).
Lifestage: Either adult or juvenile. We classified these based on observation of reproductive tracts when dissecting. Some animals thought to be adults did not have fully developed reproductive tracts and were not reproductively active. Only meant to keep adults, but difficult to tell before observation internally. We left juveniles in the statistical models, due to the small sample size.
Scrotal/lactating: More detailed notes on life-history stage of the animals.
Weight (g): All animals were weighed using a Spring Scale #40300 (100 +/- 1 g or 300 +/- 1 g) made by Pesola, Schindellegi, Switzerland.
Liver Cu (ppm): Dry weight whole tissue concentrations.
Liver Fe (ppm): Dry weight whole tissue concentrations.
Liver Zn (ppm): Dry weight whole tissue concentrations.
Heart N15: Stable isotope ratio of N15:N14 values from dried heart tissue (convection oven). Not lipid extracted tissue b/c samples were too small.
Heart C13: Stable isotope ratio of C13:C12 values from dried heart tissue (convection oven). Not lipid extracted tissue b/c samples were too small.
Density (HCR/km^2): Number of hispid cotton rats collected divided by the total kilometers squared of each property sampled, from our capture efforts during fall 2017. Rodent density was calculated for the total area surveyed on each site and was scaled to the total size of the property for each site.
May_Sep 5Y precip: PRISM Data 2013-2017 5-year average of a 5-month average (May-September) of prepitation (mm) totals for each month.
May_Sep 5Y maxtemp: PRISM Data 2013-2017 5-year average of a 5-month average (May-September) of the maximum monthly temperature (degrees C) for that month.
Oct_February 5Y mintemp: PRISM Data 2013-2017 5-year average of a 5-month average (October-February) of the minimum monthly temperature (degrees C) for that month.
