# Supplementary material for: Trace mineral supplies for populations of little and large herbivores
Source: PLoS One. 2021 Mar 15;16(3):e0248204. doi: 10.1371/journal.pone.0248204 (PMC7959371; doi:10.1371/journal.pone.0248204)
Supplement: S4 Data — (XLSX) [file pone.0248204.s011.xlsx]

## Sheet: Data S3
ID	Ecoregion	Site #	Site	Trophicgroup	Year	Common name	Genus	Species	Sex	Lifestage	Age	Antler/lactating	Liver Cu (mg/kg)	Liver Fe (mg/kg)	Liver Zn (mg/kg)	Heart N15	Heart C13	Density (WTD/km^2)	May_Sep 5Y precip (mm)	May_Sep 5Y maxtemp (°C)	Oct_February 5Y mintemp (°C)
100001	EP	2	Sonora	WTD	2015	White-tailed Deer	Odocoileus	virginianus	m	adult		Hard	149.055	365.264	41.6045	7.85	-18.62	21.13	73.8416	32.036	4.63333
100002	EP	2	Sonora	WTD	2015	White-tailed Deer	Odocoileus	virginianus	m	adult		Hard	107.029	364.73	60.1017	7.44	-20.66	21.13	73.8416	32.036	4.63333
100005	EP	2	Sonora	WTD	2015	White-tailed Deer	Odocoileus	virginianus	m	adult		Hard	64.503	847.836	44.6372	8.17	-16.21	21.13	73.8416	32.036	4.63333
100008	EP	2	Sonora	WTD	2015	White-tailed Deer	Odocoileus	virginianus	m	adult		Hard	63.118	317.852	42.6951	8	-21.75	21.13	73.8416	32.036	4.63333
100009	EP	2	Sonora	WTD	2015	White-tailed Deer	Odocoileus	virginianus	m	adult		Hard	19.0629	649.796	40.211	7.18	-17.26	21.13	73.8416	32.036	4.63333
100012	EP	2	Sonora	WTD	2015	White-tailed Deer	Odocoileus	virginianus	m	adult		Hard	48.8113	382.803	46.7846	7.87	-17.6	21.13	73.8416	32.036	4.63333
100013	EP	2	Sonora	WTD	2015	White-tailed Deer	Odocoileus	virginianus	m	adult		Hard	79.434	175.221	52.6548	9.35	-19.82	21.13	73.8416	32.036	4.63333
100014	EP	2	Sonora	WTD	2015	White-tailed Deer	Odocoileus	virginianus	f	adult		No data	20.8194	281.635	96.6799	7.27	-22.21	21.13	73.8416	32.036	4.63333
100017	EP	2	Sonora	WTD	2015	White-tailed Deer	Odocoileus	virginianus	m	adult		Hard	164.042	701.626	112.137	7.16	-20.67	21.13	73.8416	32.036	4.63333
100018	EP	2	Sonora	WTD	2015	White-tailed Deer	Odocoileus	virginianus	f	adult		No data	17.743	331.422	108.479	7.12	-22	21.13	73.8416	32.036	4.63333
100019	EP	2	Sonora	WTD	2015	White-tailed Deer	Odocoileus	virginianus	f	adult		No data	17.9352	397.863	87.023	6.13	-19.11	21.13	73.8416	32.036	4.63333
100020	EP	2	Sonora	WTD	2015	White-tailed Deer	Odocoileus	virginianus	f	adult		No data	183.719	599.136	88.7616	7.25	-19.68	21.13	73.8416	32.036	4.63333
100021	EP	2	Sonora	WTD	2015	White-tailed Deer	Odocoileus	virginianus	m	adult		Hard	102.677	462	38.1575	7.61	-19.38	21.13	73.8416	32.036	4.63333
100022	EP	2	Sonora	WTD	2015	White-tailed Deer	Odocoileus	virginianus	m	adult		Hard	9.31251	489.312	36.3984	8.16	-18.89	21.13	73.8416	32.036	4.63333
100024	EP	2	Sonora	WTD	2015	White-tailed Deer	Odocoileus	virginianus	m	adult		Hard	8.04062	317.193	43.7551	7.45	-20.56	21.13	73.8416	32.036	4.63333
100026	EP	2	Sonora	WTD	2015	White-tailed Deer	Odocoileus	virginianus	m	adult		Hard	88.3287	725.816	56.9597	7.99	-18.3	21.13	73.8416	32.036	4.63333
100027	EP	2	Sonora	WTD	2015	White-tailed Deer	Odocoileus	virginianus	f	adult		No data	107.365	366.31	111.275	5.85	-22.49	21.13	73.8416	32.036	4.63333
100028	EP	2	Sonora	WTD	2015	White-tailed Deer	Odocoileus	virginianus	m	adult		Hard	114.771	475.452	58.4726	6.7	-21.41	21.13	73.8416	32.036	4.63333
100029	EP	2	Sonora	WTD	2015	White-tailed Deer	Odocoileus	virginianus	m	adult		Hard	9.29071	220.459	52.2994	7.09	-20.92	21.13	73.8416	32.036	4.63333
100030	EP	2	Sonora	WTD	2015	White-tailed Deer	Odocoileus	virginianus	m	adult		Hard	23.5074	211.309	52.1874	6.81	-16.99	21.13	73.8416	32.036	4.63333
100031	EP	2	Sonora	WTD	2015	White-tailed Deer	Odocoileus	virginianus	m	adult		No data	32.5641	161.232	77.689	8.27	-20.63	21.13	73.8416	32.036	4.63333
100032	EP	2	Sonora	WTD	2015	White-tailed Deer	Odocoileus	virginianus	f	adult		No data	109.863	218.826	97.7091	6.68	-18.84	21.13	73.8416	32.036	4.63333
100033	EP	2	Sonora	WTD	2015	White-tailed Deer	Odocoileus	virginianus	f	adult		No data	16.8926	485.719	67.8053	6.15	-21.23	21.13	73.8416	32.036	4.63333
100034	EP	2	Sonora	WTD	2015	White-tailed Deer	Odocoileus	virginianus	f	adult		No data	17.7942	454.084	82.2768	7.42	-21.78	21.13	73.8416	32.036	4.63333
100037	EP	2	Sonora	WTD	2015	White-tailed Deer	Odocoileus	virginianus	m	adult		Hard	2.53702	390.045	34.4641	7.24	-17.25	21.13	73.8416	32.036	4.63333
200001	PO	16	Gus Eng	WTD	2016	White-tailed Deer	Odocoileus	virginianus	m	adult	2.5	Hard	165.152	359.506	37.0345	7.82	-26.46	8.7	89.5064	32.052	6.74444
200003	PO	16	Gus Eng	WTD	2016	White-tailed Deer	Odocoileus	virginianus	m	adult	1.5	Hard	0.825383	1142.11	42.5586	5.77	-26.39	8.7	89.5064	32.052	6.74444
200004	PO	16	Gus Eng	WTD	2016	White-tailed Deer	Odocoileus	virginianus	m	adult	3.5	Hard	295.311	229.917	39.3226	3.5	-26.11	8.7	89.5064	32.052	6.74444
200005	PO	16	Gus Eng	WTD	2016	White-tailed Deer	Odocoileus	virginianus	f	adult	3.5	Lactating	1.23934	783.857	51.7481	7.08	-25.37	8.7	89.5064	32.052	6.74444
200006	PO	16	Gus Eng	WTD	2016	White-tailed Deer	Odocoileus	virginianus	f	adult	1.5	Not Lactating	1.44136	668.746	52.7627	5.74	-25.54	8.7	89.5064	32.052	6.74444
200007	PO	16	Gus Eng	WTD	2016	White-tailed Deer	Odocoileus	virginianus	f	adult	7.5	Not Lactating	4.1374	784.614	77.6377	5.09	-25.69	8.7	89.5064	32.052	6.74444
200008	PO	16	Gus Eng	WTD	2016	White-tailed Deer	Odocoileus	virginianus	f	adult	2.5	Not Lactating	4.07808	574.314	74.7387	7.29	-26.36	8.7	89.5064	32.052	6.74444
200009	PO	16	Gus Eng	WTD	2016	White-tailed Deer	Odocoileus	virginianus	f	adult	1.5	Not Lactating	110.247	140.731	63.7707	3.88	-23.81	8.7	89.5064	32.052	6.74444
200010	PO	16	Gus Eng	WTD	2016	White-tailed Deer	Odocoileus	virginianus	m	adult	4.5	Hard	431.701	210.943	39.3599	4.92	-26.11	8.7	89.5064	32.052	6.74444
200011	PO	16	Gus Eng	WTD	2016	White-tailed Deer	Odocoileus	virginianus	m	adult	6.5	Hard	4.41894	1459.59	59.3033	5.94	-25.34	8.7	89.5064	32.052	6.74444
200012	PO	16	Gus Eng	WTD	2016	White-tailed Deer	Odocoileus	virginianus	f	adult	1.5	Not Lactating	308.612	309.506	57.8252	7.85	-25.99	8.7	89.5064	32.052	6.74444
200013	PO	16	Gus Eng	WTD	2016	White-tailed Deer	Odocoileus	virginianus	f	adult	3.5	Lactating	484.059	167.882	69.8667	6.29	-24.81	8.7	89.5064	32.052	6.74444
200014	PO	16	Gus Eng	WTD	2016	White-tailed Deer	Odocoileus	virginianus	m	adult	6.5	Hard	4.70905	1424.45	67.7569	4.81	-25.57	8.7	89.5064	32.052	6.74444
200015	PO	16	Gus Eng	WTD	2016	White-tailed Deer	Odocoileus	virginianus	m	adult	2.5	Hard	4.44706	1001.03	57.5775	6.88	-25.36	8.7	89.5064	32.052	6.74444
200016	PO	16	Gus Eng	WTD	2016	White-tailed Deer	Odocoileus	virginianus	f	adult	2.5	Not Lactating	3.33138	613.749	63.1838	6.51	-26.29	8.7	89.5064	32.052	6.74444
200017	PO	16	Gus Eng	WTD	2016	White-tailed Deer	Odocoileus	virginianus	f	adult	2.5	Not Lactating	125.513	135.244	73.8335	5.68	-25.93	8.7	89.5064	32.052	6.74444
200018	PO	16	Gus Eng	WTD	2016	White-tailed Deer	Odocoileus	virginianus	m	adult	1.5	Hard	650.209	155.955	103.158	3.99	-25.87	8.7	89.5064	32.052	6.74444
200019	EP	1	Read	WTD	2016	White-tailed Deer	Odocoileus	virginianus	m	adult	3.5	Hard	167.546	228.472	58.6848	7.02	-23.4	12.44	71.7004	32.532	3.31852
200020	EP	1	Read	WTD	2016	White-tailed Deer	Odocoileus	virginianus	m	adult	2.5	Hard	92.8332	289.936	45.8315	6.37	-23.67	12.44	71.7004	32.532	3.31852
200021	EP	1	Read	WTD	2016	White-tailed Deer	Odocoileus	virginianus	f	adult	2.5	Lactating	34.9254	367.647	55.5753	6.55	-23.88	12.44	71.7004	32.532	3.31852
200022	EP	1	Read	WTD	2016	White-tailed Deer	Odocoileus	virginianus	m	adult	2.5	Hard	126.531	421.482	52.8698	7.46	-22.41	12.44	71.7004	32.532	3.31852
200023	EP	1	Read	WTD	2016	White-tailed Deer	Odocoileus	virginianus	m	adult	5.5	Hard	173.268	469.546	79.7474	8.37	-21.53	12.44	71.7004	32.532	3.31852
200024	EP	1	Read	WTD	2016	White-tailed Deer	Odocoileus	virginianus	m	adult	5.5	Hard	50.7925	310.21	59.0067	7.4	-20.54	12.44	71.7004	32.532	3.31852
200025	EP	1	Read	WTD	2016	White-tailed Deer	Odocoileus	virginianus	m	adult	3.5	Hard	180.06	275.996	34.59	7.4	-23.55	12.44	71.7004	32.532	3.31852
200026	EP	1	Read	WTD	2016	White-tailed Deer	Odocoileus	virginianus	f	adult	3.5	Dry	18.6702	319.85	52.5402	6.54	-23.2	12.44	71.7004	32.532	3.31852
200027	EP	1	Read	WTD	2016	White-tailed Deer	Odocoileus	virginianus	m	adult	4.5	Hard	89.1434	267.115	48.2534	7.47	-19.77	12.44	71.7004	32.532	3.31852
200028	EP	1	Read	WTD	2016	White-tailed Deer	Odocoileus	virginianus	m	adult	3.5	Hard	64.5157	505.241	52.7064	6.32	-22.96	12.44	71.7004	32.532	3.31852
200029	EP	1	Read	WTD	2016	White-tailed Deer	Odocoileus	virginianus	m	adult	2.5	Hard	0.0841748	1409.46	20.2394	6.24	-23.04	12.44	71.7004	32.532	3.31852
200030	EP	1	Read	WTD	2016	White-tailed Deer	Odocoileus	virginianus	m	adult	2.5	Hard	183.119	284.928	53.514	6.47	-22.23	12.44	71.7004	32.532	3.31852
200031	EP	1	Read	WTD	2016	White-tailed Deer	Odocoileus	virginianus	m	adult	6.5	Hard	98.7091	348.227	98.99	7.98	-22.48	12.44	71.7004	32.532	3.31852
200032	EP	1	Read	WTD	2016	White-tailed Deer	Odocoileus	virginianus	f	adult		Dry	60.9477	277.565	79.4927	6.86	-21.43	12.44	71.7004	32.532	3.31852
200033	EP	1	Read	WTD	2016	White-tailed Deer	Odocoileus	virginianus	f	adult	4.5	Dry	271.669	377.643	79.9273	6.43	-24.86	12.44	71.7004	32.532	3.31852
200034	EP	1	Read	WTD	2016	White-tailed Deer	Odocoileus	virginianus	f	adult	1.5	Dry	27.0534	293.402	80.0596	6.93	-21.22	12.44	71.7004	32.532	3.31852
200035	EP	1	Read	WTD	2016	White-tailed Deer	Odocoileus	virginianus	f	adult	4.5	Dry	84.8789	382.786	91.8695	5.04	-23.74	12.44	71.7004	32.532	3.31852
200036	EP	1	Read	WTD	2016	White-tailed Deer	Odocoileus	virginianus	m	adult	2.5	No data	43.9084	312.2	81.334	7.1	-23.37	12.44	71.7004	32.532	3.31852
200037	EP	1	Read	WTD	2016	White-tailed Deer	Odocoileus	virginianus	f	adult		Dry	143.414	330.78	88.9264	6.07	-25.3	12.44	71.7004	32.532	3.31852
200038	EP	1	Read	WTD	2016	White-tailed Deer	Odocoileus	virginianus	f	adult		Dry	27.168	299.221	84.0962	6.42	-22.42	12.44	71.7004	32.532	3.31852
200039	EP	1	Read	WTD	2016	White-tailed Deer	Odocoileus	virginianus	m	adult	2.5	Hard	4.47518	1231.9	58.6901	7	-21.6	12.44	71.7004	32.532	3.31852
200040	EP	1	Read	WTD	2016	White-tailed Deer	Odocoileus	virginianus	m	adult	5.5	Hard	133.4	224.696	77.2773	6.58	-17.07	12.44	71.7004	32.532	3.31852
200041	EP	1	Read	WTD	2016	White-tailed Deer	Odocoileus	virginianus	m	adult	3.5	Hard	213.118	241.929	59.124	7.33	-21.32	12.44	71.7004	32.532	3.31852
200042	EP	1	Read	WTD	2016	White-tailed Deer	Odocoileus	virginianus	m	adult	2.5	Dry	10.1468	426.232	81.9093	6.81	-23.11	12.44	71.7004	32.532	3.31852
200043	EP	1	Read	WTD	2016	White-tailed Deer	Odocoileus	virginianus	f	adult	5.5	Dry	175.737	275.527	50.7461	8.19	-24.21	12.44	71.7004	32.532	3.31852
200044	EP	1	Read	WTD	2016	White-tailed Deer	Odocoileus	virginianus	m	adult	5.5	Hard	111.969	238.225	227.474	8.18	-20.71	12.44	71.7004	32.532	3.31852
200045	EP	1	Read	WTD	2016	White-tailed Deer	Odocoileus	virginianus	m	adult	5.5	Hard	251.246	279.432	59.5927	8.23	-22.09	12.44	71.7004	32.532	3.31852
200046	EP	1	Read	WTD	2016	White-tailed Deer	Odocoileus	virginianus	m	adult	3.5	Hard	199.221	196.857	69.5976	7.42	-19.17	12.44	71.7004	32.532	3.31852
200047	EP	1	Read	WTD	2016	White-tailed Deer	Odocoileus	virginianus	m	adult	8.5	Hard	43.3135	346.19	186.974	7.74	-20.6	12.44	71.7004	32.532	3.31852
200048	EP	1	Read	WTD	2016	White-tailed Deer	Odocoileus	virginianus	m	adult	3.5	Hard	92.801	260.195	71.0578	6.63	-21.87	12.44	71.7004	32.532	3.31852
200049	EP	1	Read	WTD	2016	White-tailed Deer	Odocoileus	virginianus	f	adult	4.5	Dry	90.3266	371.882	96.2378	6.31	-20.34	12.44	71.7004	32.532	3.31852
200050	EP	1	Read	WTD	2016	White-tailed Deer	Odocoileus	virginianus	f	adult	3.5	Dry	21.034	635.867	70.4961	6.27	-20.55	12.44	71.7004	32.532	3.31852
200051	EP	1	Read	WTD	2016	White-tailed Deer	Odocoileus	virginianus	f	adult	3.5	Dry	16.0223	444.887	86.9346	7.69	-21.97	12.44	71.7004	32.532	3.31852
200052	EP	1	Read	WTD	2016	White-tailed Deer	Odocoileus	virginianus	m	adult		Hard	180.62	599.433	75.8104	7.31	-20.61	12.44	71.7004	32.532	3.31852
200053	EP	1	Read	WTD	2016	White-tailed Deer	Odocoileus	virginianus	f	adult	3.5	Dry	26.588	690.257	85.1602	8.13	-22.42	12.44	71.7004	32.532	3.31852
200054	EP	1	Read	WTD	2016	White-tailed Deer	Odocoileus	virginianus	f	adult	3.5	Dry	30.6688	444.172	90.3208	6.11	-20.31	12.44	71.7004	32.532	3.31852
200055	EP	1	Read	WTD	2016	White-tailed Deer	Odocoileus	virginianus	f	adult	3.5	Dry	12.3072	195.483	92.6056	6.2	-20.13	12.44	71.7004	32.532	3.31852
200056	EP	1	Read	WTD	2016	White-tailed Deer	Odocoileus	virginianus	m	adult	3.5	Hard	82.9863	440.602	107.561	7.41	-21.46	12.44	71.7004	32.532	3.31852
200057	EP	2	Sonora	WTD	2016	White-tailed Deer	Odocoileus	virginianus	m	adult	3.5	Hard	200.885	431.188	53.5685	7.73	-19.96	21.13	73.8416	32.036	4.63333
200058	EP	2	Sonora	WTD	2016	White-tailed Deer	Odocoileus	virginianus	m	adult	3.5	Hard	226.193	204.926	48.3338	7.85	-19.45	21.13	73.8416	32.036	4.63333
200059	EP	2	Sonora	WTD	2016	White-tailed Deer	Odocoileus	virginianus	m	adult	2.5	Hard	116.489	197.723	55.8335	8.17	-20.39	21.13	73.8416	32.036	4.63333
200060	EP	2	Sonora	WTD	2016	White-tailed Deer	Odocoileus	virginianus	m	adult	4.5	Hard	210.722	483.485	49.9301	7.42	-21.06	21.13	73.8416	32.036	4.63333
200061	EP	2	Sonora	WTD	2016	White-tailed Deer	Odocoileus	virginianus	m	adult	5.5	Hard	15.7043	246.411	56.2729	7.11	-23.09	21.13	73.8416	32.036	4.63333
200063	EP	2	Sonora	WTD	2016	White-tailed Deer	Odocoileus	virginianus	m	adult	5.5	Hard	27.0166	283.617	37.3025	6.56	-17.38	21.13	73.8416	32.036	4.63333
200064	EP	2	Sonora	WTD	2016	White-tailed Deer	Odocoileus	virginianus	f	adult	7.5	Lactating	60.0299	214.722	51.9312	6.58	-22.61	21.13	73.8416	32.036	4.63333
200065	EP	2	Sonora	WTD	2016	White-tailed Deer	Odocoileus	virginianus	f	adult	4.5	Not Lactating	87.2628	310.981	94.1391	8.86	-21.66	21.13	73.8416	32.036	4.63333
200067	EP	2	Sonora	WTD	2016	White-tailed Deer	Odocoileus	virginianus	m	adult	5.5	Hard	50.5466	232.689	75.8118	9.15	-21.41	21.13	73.8416	32.036	4.63333
200069	EP	2	Sonora	WTD	2016	White-tailed Deer	Odocoileus	virginianus	f	adult	6.5	Not Lactating	477.215	199.381	70.5225	7.29	-23.13	21.13	73.8416	32.036	4.63333
200070	EP	2	Sonora	WTD	2016	White-tailed Deer	Odocoileus	virginianus	f	adult	4.5	Not Lactating	82.4554	532.736	58.7694	7.1	-21.15	21.13	73.8416	32.036	4.63333
200071	EP	2	Sonora	WTD	2016	White-tailed Deer	Odocoileus	virginianus	m	adult	4.5	Hard	18.0638	217.65	51.0353	7.06	-22.89	21.13	73.8416	32.036	4.63333
200072	EP	2	Sonora	WTD	2016	White-tailed Deer	Odocoileus	virginianus	m	adult	6.5	Hard	35.6486	555.203	45.233	7.88	-17.76	21.13	73.8416	32.036	4.63333
200074	EP	2	Sonora	WTD	2016	White-tailed Deer	Odocoileus	virginianus	m	adult	4.5	Hard	21.5777	249.843	33.3788	7.89	-18.24	21.13	73.8416	32.036	4.63333
200075	EP	2	Sonora	WTD	2016	White-tailed Deer	Odocoileus	virginianus	f	adult	6.5	Not Lactating	15.7136	184.826	62.8203	7.13	-21.4	21.13	73.8416	32.036	4.63333
200077	EP	2	Sonora	WTD	2016	White-tailed Deer	Odocoileus	virginianus	m	adult	3.5	Hard	118.361	420.74	57.3716	7.99	-19.75	21.13	73.8416	32.036	4.63333
200078	EP	2	Sonora	WTD	2016	White-tailed Deer	Odocoileus	virginianus	m	adult	4.5	Hard	111.468	208.679	66.5769	6.96	-22.32	21.13	73.8416	32.036	4.63333
200079	EP	2	Sonora	WTD	2016	White-tailed Deer	Odocoileus	virginianus	m	adult	2.5	Hard	103.999	345.397	48.0336	8.67	-21.8	21.13	73.8416	32.036	4.63333
200080	EP	2	Sonora	WTD	2016	White-tailed Deer	Odocoileus	virginianus	f	adult	2.5	Not Lactating	210.588	390.946	81.7065	7.66	-20.15	21.13	73.8416	32.036	4.63333
200082	EP	2	Sonora	WTD	2016	White-tailed Deer	Odocoileus	virginianus	m	adult	2.5	Hard	50.8809	296.098	51.2069	6.56	-15.84	21.13	73.8416	32.036	4.63333
200083	EP	2	Sonora	WTD	2016	White-tailed Deer	Odocoileus	virginianus	f	adult	2.5	Not Lactating	22.5477	445.037	67.5922	7.28	-23.07	21.13	73.8416	32.036	4.63333
200084	EP	2	Sonora	WTD	2016	White-tailed Deer	Odocoileus	virginianus	m	adult	3.5	Hard	38.5515	166.147	56.7365	7.41	-19.87	21.13	73.8416	32.036	4.63333
200085	EP	2	Sonora	WTD	2016	White-tailed Deer	Odocoileus	virginianus	f	adult	2.5	Lactating	27.7413	177.907	80.6006	6.97	-21.58	21.13	73.8416	32.036	4.63333
200086	EP	2	Sonora	WTD	2016	White-tailed Deer	Odocoileus	virginianus	f	adult	5.5	Lactating	82.4268	358.326	74.5947	6.08	-21.52	21.13	73.8416	32.036	4.63333
200087	EP	2	Sonora	WTD	2016	White-tailed Deer	Odocoileus	virginianus	f	adult	1.5	Not Lactating	109.571	183.744	81.8806	6.73	-24.46	21.13	73.8416	32.036	4.63333
200088	EP	2	Sonora	WTD	2016	White-tailed Deer	Odocoileus	virginianus	f	adult	5.5	Lactating	171.225	304.824	96.2474	7.3	-22.46	21.13	73.8416	32.036	4.63333
200090	EP	2	Sonora	WTD	2016	White-tailed Deer	Odocoileus	virginianus	f	adult	3.5	No data	64.1962	268.613	84.0967	8.62	-22.69	21.13	73.8416	32.036	4.63333
300001	PO	11	Bastrop	WTD	2017	White-tailed Deer	Odocoileus	virginianus	f	adult		No data	581.338	244.286	142.958	5.43	-26.6	11.16	111.326	33.352	7.62222
300002	PO	11	Bastrop	WTD	2017	White-tailed Deer	Odocoileus	virginianus	f	adult		No data	207.349	472.658	123.001	4.99	-26.62	11.16	111.326	33.352	7.62222
300006	BP	18	Cooper	WTD	2017	White-tailed Deer	Odocoileus	virginianus	f	adult		Not Lactating	8.35988	1009.84	14.0388	12.75	-26.27	4.38	86.9916	31.92	4.95556
300008	BP	18	Cooper	WTD	2017	White-tailed Deer	Odocoileus	virginianus	f	adult		Not Lactating	20.5374	198.022	92.0505	7.95	-26.37	4.38	86.9916	31.92	4.95556
300009	BP	18	Cooper	WTD	2017	White-tailed Deer	Odocoileus	virginianus	f	adult		Not Lactating	62.3076	158.379	72.2142	8.75	-26.38	4.38	86.9916	31.92	4.95556
300011	BP	18	Cooper	WTD	2017	White-tailed Deer	Odocoileus	virginianus	f	adult		Not Lactating	2.95201	839.246	86.1403	5.96	-26.17	4.38	86.9916	31.92	4.95556
300012	BP	18	Cooper	WTD	2017	White-tailed Deer	Odocoileus	virginianus	f	adult		Not Lactating	5.53862	1158.37	64.0219	7.74	-25.94	4.38	86.9916	31.92	4.95556
300013	BP	18	Cooper	WTD	2017	White-tailed Deer	Odocoileus	virginianus	f	adult		Not Lactating	177.835	192.586	65.8397	6.04	-26.28	4.38	86.9916	31.92	4.95556
300015	PO	16	Gus Eng	WTD	2017	White-tailed Deer	Odocoileus	virginianus	f	adult		Lactating	1.554	2121.73	42.0093	3.25	-25.81	8.7	89.5064	32.052	6.74444
300016	PO	16	Gus Eng	WTD	2017	White-tailed Deer	Odocoileus	virginianus	f	adult		Not Lactating	2.1858	709.075	96.8271	3.31	-25.44	8.7	89.5064	32.052	6.74444
300017	PO	16	Gus Eng	WTD	2017	White-tailed Deer	Odocoileus	virginianus	m	adult		Hard	2.14721	1226.17	100.474	6.1	-23.37	8.7	89.5064	32.052	6.74444
300018	PO	16	Gus Eng	WTD	2017	White-tailed Deer	Odocoileus	virginianus	m	adult		Hard	2.38351	1143.07	114.307	6.19	-25.85	8.7	89.5064	32.052	6.74444
300019	PO	16	Gus Eng	WTD	2017	White-tailed Deer	Odocoileus	virginianus	m	adult		Hard	3.34261	818.174	117.69	4.2	-25.27	8.7	89.5064	32.052	6.74444
300020	PO	16	Gus Eng	WTD	2017	White-tailed Deer	Odocoileus	virginianus	f	adult		Lactating	649.268	342.801	96.8063	3.12	-25.53	8.7	89.5064	32.052	6.74444
300021	PO	16	Gus Eng	WTD	2017	White-tailed Deer	Odocoileus	virginianus	m	adult		Hard	2.65715	1565.12	109.112	5.7	-25.87	8.7	89.5064	32.052	6.74444
300022	PO	16	Gus Eng	WTD	2017	White-tailed Deer	Odocoileus	virginianus	m	adult		Hard	300.832	325.87	55.3335	4.13	-24.86	8.7	89.5064	32.052	6.74444
300023	PO	16	Gus Eng	WTD	2017	White-tailed Deer	Odocoileus	virginianus	m	adult		Hard	241.89	293.058	72.6284	3.28	-25.49	8.7	89.5064	32.052	6.74444
300024	PO	16	Gus Eng	WTD	2017	White-tailed Deer	Odocoileus	virginianus	f	adult		Lactating	227.061	190.318	124.397	5.89	-25.25	8.7	89.5064	32.052	6.74444
300025	PO	16	Gus Eng	WTD	2017	White-tailed Deer	Odocoileus	virginianus	m	adult		Hard	4.01916	2513.52	47.6351	4.73	-25.58	8.7	89.5064	32.052	6.74444
300026	PO	16	Gus Eng	WTD	2017	White-tailed Deer	Odocoileus	virginianus	m	adult		Hard	229.296	237.135	70.2809	4.64	-25.53	8.7	89.5064	32.052	6.74444
300027	PO	16	Gus Eng	WTD	2017	White-tailed Deer	Odocoileus	virginianus	m	adult		Hard	5.09814	1295.41	104.192	4.37	-25.19	8.7	89.5064	32.052	6.74444
300028	PO	16	Gus Eng	WTD	2017	White-tailed Deer	Odocoileus	virginianus	m	adult		Hard	343.744	263.035	67.9335	3.73	-25.03	8.7	89.5064	32.052	6.74444
300029	PO	16	Gus Eng	WTD	2017	White-tailed Deer	Odocoileus	virginianus	m	adult		Hard	0	2415.31	30.185	6.49	-25.52	8.7	89.5064	32.052	6.74444
300030	PO	16	Gus Eng	WTD	2017	White-tailed Deer	Odocoileus	virginianus	m	adult		Hard	0	1636.4	106.943	7.25	-21.95	8.7	89.5064	32.052	6.74444
300031	PO	16	Gus Eng	WTD	2017	White-tailed Deer	Odocoileus	virginianus	f	adult		Not Lactating	135.793	288.559	108.855	5.06	-25.03	8.7	89.5064	32.052	6.74444
300032	PO	16	Gus Eng	WTD	2017	White-tailed Deer	Odocoileus	virginianus	m	adult		Hard	198.374	788.012	101.414	4.25	-25.11	8.7	89.5064	32.052	6.74444
300033	PO	16	Gus Eng	WTD	2017	White-tailed Deer	Odocoileus	virginianus	f	adult		Not Lactating	53.4677	267.98	109.894	5.95	-25.09	8.7	89.5064	32.052	6.74444
300034	PO	16	Gus Eng	WTD	2017	White-tailed Deer	Odocoileus	virginianus	f	adult		Not Lactating	0	1249.05	83.6712	5.07	-25.13	8.7	89.5064	32.052	6.74444
300035	PO	16	Gus Eng	WTD	2017	White-tailed Deer	Odocoileus	virginianus	m	adult		Hard	311.452	329.731	98.7318	3.71	-25.1	8.7	89.5064	32.052	6.74444
300036	PO	16	Gus Eng	WTD	2017	White-tailed Deer	Odocoileus	virginianus	f	adult		Not Lactating	0	1022.55	87.8928	3.59	-25.06	8.7	89.5064	32.052	6.74444
300037	PO	16	Gus Eng	WTD	2017	White-tailed Deer	Odocoileus	virginianus	f	adult		Not Lactating	133.231	166.887	98.9741	5.5	-23.57	8.7	89.5064	32.052	6.74444
300038	PO	16	Gus Eng	WTD	2017	White-tailed Deer	Odocoileus	virginianus	f	adult		Not Lactating	0	707.074	106.614	5.56	-25.08	8.7	89.5064	32.052	6.74444
300039	PO	16	Gus Eng	WTD	2017	White-tailed Deer	Odocoileus	virginianus	m	adult		Hard	155.843	499.12	89.0583	5.65	-24.64	8.7	89.5064	32.052	6.74444
300040	PO	16	Gus Eng	WTD	2017	White-tailed Deer	Odocoileus	virginianus	f	adult		Not Lactating	0	1931.85	44.2521	3.9	-25.2	8.7	89.5064	32.052	6.74444
300044	PO	16	Gus Eng	WTD	2017	White-tailed Deer	Odocoileus	virginianus	f	adult		Not Lactating	152.274	296.385	91.0224	4.89	-25.11	8.7	89.5064	32.052	6.74444
300045	BP	10	Granger	WTD	2017	White-tailed Deer	Odocoileus	virginianus	f	adult		No data	673.601	213.118	117.736			27.08	95.9608	32.904	7.14074
300046	BP	10	Granger	WTD	2017	White-tailed Deer	Odocoileus	virginianus	f	adult		No data	313.467	214.394	99.777			27.08	95.9608	32.904	7.14074
300047	BP	10	Granger	WTD	2017	White-tailed Deer	Odocoileus	virginianus	f	adult		No data	238.778	261.716	113.721			27.08	95.9608	32.904	7.14074
300048	BP	10	Granger	WTD	2017	White-tailed Deer	Odocoileus	virginianus	f	adult		No data	357.612	184.698	137.537			27.08	95.9608	32.904	7.14074
300049	BP	10	Granger	WTD	2017	White-tailed Deer	Odocoileus	virginianus	f	adult		No data	271.368	204.505	129.957			27.08	95.9608	32.904	7.14074
300050	BP	10	Granger	WTD	2017	White-tailed Deer	Odocoileus	virginianus	f	adult		No data	214.758	280.895	141.677			27.08	95.9608	32.904	7.14074
300051	BP	10	Granger	WTD	2017	White-tailed Deer	Odocoileus	virginianus	f	adult		No data	360.477	422.521	156.223			27.08	95.9608	32.904	7.14074
300052	BP	10	Granger	WTD	2017	White-tailed Deer	Odocoileus	virginianus	f	adult		No data						27.08	95.9608	32.904	7.14074
300053	BP	10	Granger	WTD	2017	White-tailed Deer	Odocoileus	virginianus	f	adult		No data	497.654	241.198	130.754			27.08	95.9608	32.904	7.14074
300054	BP	10	Granger	WTD	2017	White-tailed Deer	Odocoileus	virginianus	f	adult		No data	353.583	347.316	127.106			27.08	95.9608	32.904	7.14074
300055	BP	10	Granger	WTD	2017	White-tailed Deer	Odocoileus	virginianus	f	adult		No data	312.698	340.025	122.306			27.08	95.9608	32.904	7.14074
300056	BP	10	Granger	WTD	2017	White-tailed Deer	Odocoileus	virginianus	f	adult		No data	229.116	290.254	126.302			27.08	95.9608	32.904	7.14074
300057	BP	10	Granger	WTD	2017	White-tailed Deer	Odocoileus	virginianus	f	adult		No data	370.803	220.635	89.6682			27.08	95.9608	32.904	7.14074
300058	BP	10	Granger	WTD	2017	White-tailed Deer	Odocoileus	virginianus	f	adult		No data	336.451	154.926	95.0176			27.08	95.9608	32.904	7.14074
300059	BP	10	Granger	WTD	2017	White-tailed Deer	Odocoileus	virginianus	f	adult		No data	419.191	141.291	85.8162			27.08	95.9608	32.904	7.14074
300060	BP	10	Granger	WTD	2017	White-tailed Deer	Odocoileus	virginianus	f	adult		No data	246.199	369.429	105.196			27.08	95.9608	32.904	7.14074
300061	BP	10	Granger	WTD	2017	White-tailed Deer	Odocoileus	virginianus	f	adult		No data	296.186	209.185	97.8559			27.08	95.9608	32.904	7.14074
300062	BP	10	Granger	WTD	2017	White-tailed Deer	Odocoileus	virginianus	f	adult		No data	465.424	143.037	101.886			27.08	95.9608	32.904	7.14074
300063	BP	10	Granger	WTD	2017	White-tailed Deer	Odocoileus	virginianus	f	adult		No data	609.891	272.686	107.177			27.08	95.9608	32.904	7.14074
300064	BP	10	Granger	WTD	2017	White-tailed Deer	Odocoileus	virginianus	f	adult		No data	487.05	163.617	102.906			27.08	95.9608	32.904	7.14074
300065	BP	10	Granger	WTD	2017	White-tailed Deer	Odocoileus	virginianus	f	adult		No data	323.026	168.716	117.38			27.08	95.9608	32.904	7.14074
300066	BP	10	Granger	WTD	2017	White-tailed Deer	Odocoileus	virginianus	f	adult		No data	287.901	214.476	116.602			27.08	95.9608	32.904	7.14074
300067	BP	10	Granger	WTD	2017	White-tailed Deer	Odocoileus	virginianus	f	adult		No data	292.455	219.439	97.7462			27.08	95.9608	32.904	7.14074
300068	BP	10	Granger	WTD	2017	White-tailed Deer	Odocoileus	virginianus	m	adult		No data	515.023	315.428	130.373			27.08	95.9608	32.904	7.14074
300069	BP	10	Granger	WTD	2017	White-tailed Deer	Odocoileus	virginianus	f	adult		No data	365.003	174.657	125.023			27.08	95.9608	32.904	7.14074
300070	EP	7	Guad River	WTD	2017	White-tailed Deer	Odocoileus	virginianus	m			No data	582.442	272.186	42.0245	6.83	-22.92	17.97	89.9684	32.992	7.26667
300071	EP	7	Guad River	WTD	2017	White-tailed Deer	Odocoileus	virginianus	f			No data	54.0128	166.765	81.1819	6.43	-23.51	17.97	89.9684	32.992	7.26667
300072	EP	7	Guad River	WTD	2017	White-tailed Deer	Odocoileus	virginianus	m			No data	60.8962	383.434	75.9559	6.63	-20.24	17.97	89.9684	32.992	7.26667
300073	EP	7	Guad River	WTD	2017	White-tailed Deer	Odocoileus	virginianus	f			No data	79.3629	175.288	66.8391	7.44	-24.45	17.97	89.9684	32.992	7.26667
300074	EP	7	Guad River	WTD	2017	White-tailed Deer	Odocoileus	virginianus	f			No data	56.0928	252.275	61.147	6.54	-23.25	17.97	89.9684	32.992	7.26667
300075	EP	7	Guad River	WTD	2017	White-tailed Deer	Odocoileus	virginianus	m			No data	70.0413	286.096	47.3892	6.83	-23.08	17.97	89.9684	32.992	7.26667
300076	EP	7	Guad River	WTD	2017	White-tailed Deer	Odocoileus	virginianus	m			No data	29.2377	343.097	67.0816	5.39	-21.45	17.97	89.9684	32.992	7.26667
300077	EP	7	Guad River	WTD	2017	White-tailed Deer	Odocoileus	virginianus	m			No data	271.336	225.692	46.181	6.3	-23.81	17.97	89.9684	32.992	7.26667
300078	EP	7	Guad River	WTD	2017	White-tailed Deer	Odocoileus	virginianus	m			No data	63.0444	138.75	99.6671	6.65	-20.19	17.97	89.9684	32.992	7.26667
300079	EP	7	Guad River	WTD	2017	White-tailed Deer	Odocoileus	virginianus	m			No data	99.7855	248.373	82.7064	6.98	-22.42	17.97	89.9684	32.992	7.26667
300080	EP	7	Guad River	WTD	2017	White-tailed Deer	Odocoileus	virginianus	f			No data	427.686	353.792	68.3761	6.09	-22.44	17.97	89.9684	32.992	7.26667
300081	EP	7	Guad River	WTD	2017	White-tailed Deer	Odocoileus	virginianus	m			No data	170.153	548.825	94.1513	6.3	-24.37	17.97	89.9684	32.992	7.26667
300082	EP	3	Kick Cav	WTD	2017	White-tailed Deer	Odocoileus	virginianus	f	adult		No data	102.511	263.232	79.5811			9.62	85.4468	31.868	6.4037
300083	EP	3	Kick Cav	WTD	2017	White-tailed Deer	Odocoileus	virginianus	m	adult		Hard	439.651	239.573	35.1064	4.29	-24.3	9.62	85.4468	31.868	6.4037
300084	EP	3	Kick Cav	WTD	2017	White-tailed Deer	Odocoileus	virginianus	m	adult		Hard	391.481	335.545	92.1328	5.48	-21.13	9.62	85.4468	31.868	6.4037
300085	EP	3	Kick Cav	WTD	2017	White-tailed Deer	Odocoileus	virginianus	f	adult		No data	133.483	506.129	58.5974	6.05	-25.21	9.62	85.4468	31.868	6.4037
300087	EP	3	Kick Cav	WTD	2017	White-tailed Deer	Odocoileus	virginianus	m	adult		Hard	156.824	359.003	51.8444	6.63	-19.52	9.62	85.4468	31.868	6.4037
300088	EP	3	Kick Cav	WTD	2017	White-tailed Deer	Odocoileus	virginianus	f	adult		No data	200.71	184.921	65.5645	5.92	-25.58	9.62	85.4468	31.868	6.4037
300089	EP	3	Kick Cav	WTD	2017	White-tailed Deer	Odocoileus	virginianus	m	adult		Hard	119.708	170.999	50.1025	5.33	-23.72	9.62	85.4468	31.868	6.4037
300090	EP	3	Kick Cav	WTD	2017	White-tailed Deer	Odocoileus	virginianus	f	adult		No data	135.664	272.711	59.3293	4.34	-24.56	9.62	85.4468	31.868	6.4037
300091	EP	3	Kick Cav	WTD	2017	White-tailed Deer	Odocoileus	virginianus	m	adult		Hard	103.703	205.085	43.3573	4.42	-24.13	9.62	85.4468	31.868	6.4037
300092	EP	3	Kick Cav	WTD	2017	White-tailed Deer	Odocoileus	virginianus	m	adult		Hard	54.918	183.562	43.2283	5.56	-25.41	9.62	85.4468	31.868	6.4037
300093	EP	3	Kick Cav	WTD	2017	White-tailed Deer	Odocoileus	virginianus	m	adult		Hard	84.5418	467.778	46.3583	7.14	-24.31	9.62	85.4468	31.868	6.4037
300094	EP	3	Kick Cav	WTD	2017	White-tailed Deer	Odocoileus	virginianus	f	adult		No data	128.512	400.344	65.0079	4.87	-24.41	9.62	85.4468	31.868	6.4037
300095	EP	3	Kick Cav	WTD	2017	White-tailed Deer	Odocoileus	virginianus	f	adult		No data	154.167	229.878	65.2052	4.7	-24.59	9.62	85.4468	31.868	6.4037
300096	EP	3	Kick Cav	WTD	2017	White-tailed Deer	Odocoileus	virginianus	m	adult		Hard	225.044	254.848	57.3767			9.62	85.4468	31.868	6.4037
300097	EP	3	Kick Cav	WTD	2017	White-tailed Deer	Odocoileus	virginianus	m	adult		Hard	77.0637	419.608	26.4298	5.33	-24.33	9.62	85.4468	31.868	6.4037
300098	EP	3	Kick Cav	WTD	2017	White-tailed Deer	Odocoileus	virginianus	m	adult		Hard	364.965	213.82	37.5979	6.7	-23.14	9.62	85.4468	31.868	6.4037
300099	EP	4	Martin	WTD	2017	White-tailed Deer	Odocoileus	virginianus	m	adult		Hard	1.8445	1785.23	90.3508	8.85	-20.63	8.21	80.5404	32.316	3.68519
300100	EP	4	Martin	WTD	2017	White-tailed Deer	Odocoileus	virginianus	m	adult		Hard	0.741913	1414.08	69.6258	6.77	-20.67	8.21	80.5404	32.316	3.68519
300101	EP	4	Martin	WTD	2017	White-tailed Deer	Odocoileus	virginianus	m	adult		Hard	142.179	236.593	95.4257	7.08	-22.75	8.21	80.5404	32.316	3.68519
300102	EP	4	Martin	WTD	2017	White-tailed Deer	Odocoileus	virginianus	m	adult		Hard	282.491	221.043	49.0316	7.14	-22.18	8.21	80.5404	32.316	3.68519
300103	EP	4	Martin	WTD	2017	White-tailed Deer	Odocoileus	virginianus	m	adult		Hard	0.035526	1451.19	69.7989			8.21	80.5404	32.316	3.68519
300104	EP	4	Martin	WTD	2017	White-tailed Deer	Odocoileus	virginianus	m	adult		Hard				7.51	-22.56	8.21	80.5404	32.316	3.68519
300105	EP	4	Martin	WTD	2017	White-tailed Deer	Odocoileus	virginianus	m	adult		Hard	520.215	463.281	198.626	7.2	-22.16	8.21	80.5404	32.316	3.68519
300106	EP	4	Martin	WTD	2017	White-tailed Deer	Odocoileus	virginianus	m	adult		Hard	338.007	448.269	86.3537	6.29	-23.29	8.21	80.5404	32.316	3.68519
300107	EP	4	Martin	WTD	2017	White-tailed Deer	Odocoileus	virginianus	m	adult		Hard	349.228	477.25	103.648	6.84	-23.03	8.21	80.5404	32.316	3.68519
300108	EP	4	Martin	WTD	2017	White-tailed Deer	Odocoileus	virginianus	m	adult		Hard	60.6295	383.256	147.185	7.49	-19.36	8.21	80.5404	32.316	3.68519
300109	EP	4	Martin	WTD	2017	White-tailed Deer	Odocoileus	virginianus	f	adult		Lactating	2.10486	988.507	76.2	6.73	-22.72	8.21	80.5404	32.316	3.68519
300110	EP	4	Martin	WTD	2017	White-tailed Deer	Odocoileus	virginianus	m	adult		Hard	0.3066	1913.37	61.7687	7.17	-19.66	8.21	80.5404	32.316	3.68519
300111	EP	4	Martin	WTD	2017	White-tailed Deer	Odocoileus	virginianus	m	adult		Hard	110.363	392.065	93.2169	6.93	-21.47	8.21	80.5404	32.316	3.68519
300112	PO	17	Pat Mayse	WTD	2017	White-tailed Deer	Odocoileus	virginianus	m	adult		Hard	186.385	249.438	29.1917	3.57	-25.43	0.5	107.088	31.824	4.26667
300113	PO	17	Pat Mayse	WTD	2017	White-tailed Deer	Odocoileus	virginianus	m	adult		Hard	197.925	132.487	62.1966	6.92	-25.77	0.5	107.088	31.824	4.26667
300115	PO	17	Pat Mayse	WTD	2017	White-tailed Deer	Odocoileus	virginianus	m	adult		Hard	126.054	550.31	47.4383	3.94	-25.72	0.5	107.088	31.824	4.26667
300116	PO	17	Pat Mayse	WTD	2017	White-tailed Deer	Odocoileus	virginianus	m	adult		Hard	293.269	283.446	67.1946	3.53	-26.2	0.5	107.088	31.824	4.26667
300117	PO	17	Pat Mayse	WTD	2017	White-tailed Deer	Odocoileus	virginianus	m	adult		Hard	258.401	247.449	73.9764	3.48	-25.93	0.5	107.088	31.824	4.26667
300118	PO	17	Pat Mayse	WTD	2017	White-tailed Deer	Odocoileus	virginianus	m	adult		Hard	148.487	330.846	53.2985	4.43	-26.34	0.5	107.088	31.824	4.26667
300119	PO	17	Pat Mayse	WTD	2017	White-tailed Deer	Odocoileus	virginianus	m	adult		Hard	182.472	256.546	103.643	4.9	-25.06	0.5	107.088	31.824	4.26667
300120	PO	17	Pat Mayse	WTD	2017	White-tailed Deer	Odocoileus	virginianus	f	adult		Not Lactating	167.072	270.053	88.4192	5.53	-26.03	0.5	107.088	31.824	4.26667
300121	PO	17	Pat Mayse	WTD	2017	White-tailed Deer	Odocoileus	virginianus	f	adult		Not Lactating	284.156	271.656	82.4287	5.31	-25.94	0.5	107.088	31.824	4.26667
300122	PO	17	Pat Mayse	WTD	2017	White-tailed Deer	Odocoileus	virginianus	f	adult		Not Lactating	77.5141	690.945	83.8241	5.23	-24.97	0.5	107.088	31.824	4.26667
300123	PO	17	Pat Mayse	WTD	2017	White-tailed Deer	Odocoileus	virginianus	m	adult		Hard	255.523	280.299	66.6681	5.78	-25.83	0.5	107.088	31.824	4.26667
300124	BP	15	Rich Creek	WTD	2017	White-tailed Deer	Odocoileus	virginianus	m	adult		Hard	209.325	205.303	43.2269	8.92	-26.01		91.5068	32.168	7.03704
300125	BP	15	Rich Creek	WTD	2017	White-tailed Deer	Odocoileus	virginianus	m	adult		Hard	200.977	295.088	45.5761	10.03	-26.94		91.5068	32.168	7.03704
300126	BP	15	Rich Creek	WTD	2017	White-tailed Deer	Odocoileus	virginianus	m	adult		Hard	200.341	359.809	65.8459	10.08	-27.32		91.5068	32.168	7.03704
300127	BP	15	Rich Creek	WTD	2017	White-tailed Deer	Odocoileus	virginianus	m	adult		Hard	99.5318	421.875	31.5109				91.5068	32.168	7.03704
300128	BP	15	Rich Creek	WTD	2017	White-tailed Deer	Odocoileus	virginianus	m	adult		Hard	118.54	326.6	72.4833	10.57	-26.89		91.5068	32.168	7.03704
300129	BP	15	Rich Creek	WTD	2017	White-tailed Deer	Odocoileus	virginianus	m	adult		Hard	196.779	167.111	41.1516	11.35	-25.59		91.5068	32.168	7.03704
300130	BP	15	Rich Creek	WTD	2017	White-tailed Deer	Odocoileus	virginianus	m	adult		Hard	294.391	187.322	121.428	9.19	-26.96		91.5068	32.168	7.03704
300131	BP	15	Rich Creek	WTD	2017	White-tailed Deer	Odocoileus	virginianus	m	adult		Hard	2.227	1143.67	68.6436	10.25	-26.39		91.5068	32.168	7.03704
300132	BP	15	Rich Creek	WTD	2017	White-tailed Deer	Odocoileus	virginianus	f	adult		Not Lactating	128.809	397.283	82.9146	11.39	-27.72		91.5068	32.168	7.03704
300133	BP	15	Rich Creek	WTD	2017	White-tailed Deer	Odocoileus	virginianus	f	adult		Lactating	298.528	244.037	74.1474	9.35	-26.75		91.5068	32.168	7.03704
300134	BP	15	Rich Creek	WTD	2017	White-tailed Deer	Odocoileus	virginianus	m	adult		Hard	392.974	601.648	74.4457	12.26	-26.03		91.5068	32.168	7.03704
300135	BP	15	Rich Creek	WTD	2017	White-tailed Deer	Odocoileus	virginianus	m	adult		Hard	266.676	316.854	130.467	10.82	-27.41		91.5068	32.168	7.03704
300136	BP	15	Rich Creek	WTD	2017	White-tailed Deer	Odocoileus	virginianus	m	adult		Hard	438.702	474.938	86.1869	10.62	-27.2		91.5068	32.168	7.03704
300137	BP	15	Rich Creek	WTD	2017	White-tailed Deer	Odocoileus	virginianus	m	adult		Hard	765.827	322.356	61.0877				91.5068	32.168	7.03704
300138	BP	15	Rich Creek	WTD	2017	White-tailed Deer	Odocoileus	virginianus	m	adult		Hard	601.819	298.172	93.1989	12.53	-25.93		91.5068	32.168	7.03704
300139	BP	15	Rich Creek	WTD	2017	White-tailed Deer	Odocoileus	virginianus	m	adult		Hard	522.148	473.704	101.105	11.21	-26.98		91.5068	32.168	7.03704
300140	BP	15	Rich Creek	WTD	2017	White-tailed Deer	Odocoileus	virginianus	m	adult		Hard	189.171	369.41	70.8499	11.42	-28.02		91.5068	32.168	7.03704
300141	BP	15	Rich Creek	WTD	2017	White-tailed Deer	Odocoileus	virginianus	m	adult		Hard	614.965	309.134	110.472	11.92	-27.67		91.5068	32.168	7.03704
300142	BP	15	Rich Creek	WTD	2017	White-tailed Deer	Odocoileus	virginianus	m	adult		Hard	425.546	370.066	86.1679	10.99	-26.64		91.5068	32.168	7.03704
300143	BP	15	Rich Creek	WTD	2017	White-tailed Deer	Odocoileus	virginianus	m	adult		Hard	811.052	399.389	106.043	11.13	-26.72		91.5068	32.168	7.03704
300144	BP	15	Rich Creek	WTD	2017	White-tailed Deer	Odocoileus	virginianus	m	adult		Hard	373.914	422.301	93.3287	10.8	-25.74		91.5068	32.168	7.03704
300145	BP	15	Rich Creek	WTD	2017	White-tailed Deer	Odocoileus	virginianus	m	adult		Hard	161.067	450.706	84.6809	11.12	-27.51		91.5068	32.168	7.03704
300146	BP	15	Rich Creek	WTD	2017	White-tailed Deer	Odocoileus	virginianus	m	adult		Hard	373.488	365.779	93.6517	10.93	-27.01		91.5068	32.168	7.03704
300147	EP	1	Read	WTD	2017	White-tailed Deer	Odocoileus	virginianus	m	adult		Hard	10.137	300.363	39.0027	6.64	-20.66	12.44	71.7004	32.532	3.31852
300148	EP	1	Read	WTD	2017	White-tailed Deer	Odocoileus	virginianus	m	adult		Hard	49.4166	148.929	48.5964	6.59	-22.91	12.44	71.7004	32.532	3.31852
300149	EP	1	Read	WTD	2017	White-tailed Deer	Odocoileus	virginianus	m	adult		Hard	12.5122	265.1	43.2575	7.28	-20.99	12.44	71.7004	32.532	3.31852
300150	EP	1	Read	WTD	2017	White-tailed Deer	Odocoileus	virginianus	f	adult		Not Lactating	37.1867	153.279	58.6334	6.9	-21.8	12.44	71.7004	32.532	3.31852
300151	EP	1	Read	WTD	2017	White-tailed Deer	Odocoileus	virginianus	m	adult		Hard	333.056	196.396	55.9402	7	-22.17	12.44	71.7004	32.532	3.31852
300152	EP	1	Read	WTD	2017	White-tailed Deer	Odocoileus	virginianus	m	adult		Hard	152.346	103.912	43.0085	6.64	-21.09	12.44	71.7004	32.532	3.31852
300153	EP	1	Read	WTD	2017	White-tailed Deer	Odocoileus	virginianus	m	adult		No data	133.428	135.139	42.9004	6.69	-20.85	12.44	71.7004	32.532	3.31852
300154	EP	1	Read	WTD	2017	White-tailed Deer	Odocoileus	virginianus	m	adult		Hard	108.23	177.991	46.4581	7.77	-20.63	12.44	71.7004	32.532	3.31852
300155	EP	1	Read	WTD	2017	White-tailed Deer	Odocoileus	virginianus	m	adult		Hard	262.533	104.347	53.3822	7.38	-22.02	12.44	71.7004	32.532	3.31852
300156	EP	1	Read	WTD	2017	White-tailed Deer	Odocoileus	virginianus	f	adult		Not Lactating	230.976	223.853	55.5734	6.71	-19.5	12.44	71.7004	32.532	3.31852
300157	EP	1	Read	WTD	2017	White-tailed Deer	Odocoileus	virginianus	f	adult		Not Lactating	61.8214	198.338	34.6106	7.02	-23.37	12.44	71.7004	32.532	3.31852
300158	EP	1	Read	WTD	2017	White-tailed Deer	Odocoileus	virginianus	m	adult		Hard	7.55226	221.881	27.3459	7.08	-18.76	12.44	71.7004	32.532	3.31852
300159	EP	1	Read	WTD	2017	White-tailed Deer	Odocoileus	virginianus	f	adult		Not Lactating	114.177	682.418	8.87181	6.72	-21.09	12.44	71.7004	32.532	3.31852
300160	EP	1	Read	WTD	2017	White-tailed Deer	Odocoileus	virginianus	m	adult		Hard	103.316	349.922	0	7.26	-20.08	12.44	71.7004	32.532	3.31852
300161	EP	1	Read	WTD	2017	White-tailed Deer	Odocoileus	virginianus	m	adult		Hard	147.812	374.087	0	7.39	-22.64	12.44	71.7004	32.532	3.31852
300162	EP	1	Read	WTD	2017	White-tailed Deer	Odocoileus	virginianus	m	adult		Hard	6.9849	304.702	0	7.1	-19.95	12.44	71.7004	32.532	3.31852
300163	EP	1	Read	WTD	2017	White-tailed Deer	Odocoileus	virginianus	m	adult		Hard	89.9435	926.523	39.5865	6.64	-21.01	12.44	71.7004	32.532	3.31852
300164	EP	1	Read	WTD	2017	White-tailed Deer	Odocoileus	virginianus	m	adult		Hard	102.311	302.358	22.9472	6.96	-19.4	12.44	71.7004	32.532	3.31852
300165	EP	1	Read	WTD	2017	White-tailed Deer	Odocoileus	virginianus	m	adult		Hard	29.2701	289.458	181.322	7.16	-20.23	12.44	71.7004	32.532	3.31852
300166	EP	1	Read	WTD	2017	White-tailed Deer	Odocoileus	virginianus	m	adult		Hard	62.3043	313.921	78.0975	7.45	-22.46	12.44	71.7004	32.532	3.31852
300167	EP	1	Read	WTD	2017	White-tailed Deer	Odocoileus	virginianus	m	adult		Hard	46.5246	766.729	77.9379	7.27	-20.45	12.44	71.7004	32.532	3.31852
300168	EP	1	Read	WTD	2017	White-tailed Deer	Odocoileus	virginianus	f	adult		Not Lactating	26.6784	378.49	70.4503	6.47	-20.38	12.44	71.7004	32.532	3.31852
300169	EP	1	Read	WTD	2017	White-tailed Deer	Odocoileus	virginianus	m	adult		Hard	66.4986	401.379	47.561	7.9	-19.29	12.44	71.7004	32.532	3.31852
300170	EP	1	Read	WTD	2017	White-tailed Deer	Odocoileus	virginianus	m	adult		Hard	180.874	276.695	85.0681	7.46	-20.1	12.44	71.7004	32.532	3.31852
300171	EP	1	Read	WTD	2017	White-tailed Deer	Odocoileus	virginianus	m	adult		Hard	150.995	442.869	69.5563	8.17	-17.24	12.44	71.7004	32.532	3.31852
300172	EP	1	Read	WTD	2017	White-tailed Deer	Odocoileus	virginianus	f	adult		Not Lactating	22.3746	345.589	62.7391			12.44	71.7004	32.532	3.31852
300173	EP	1	Read	WTD	2017	White-tailed Deer	Odocoileus	virginianus	m	adult		Hard	122.488	345.002	69.2541	7.2	-17.45	12.44	71.7004	32.532	3.31852
300174	EP	1	Read	WTD	2017	White-tailed Deer	Odocoileus	virginianus	m	adult		Hard	54.9092	307.081	101.47	7.4	-20.26	12.44	71.7004	32.532	3.31852
300175	EP	1	Read	WTD	2017	White-tailed Deer	Odocoileus	virginianus	m	adult		Hard	70.9368	263.594	69.6868	6.69	-20.59	12.44	71.7004	32.532	3.31852
300176	EP	1	Read	WTD	2017	White-tailed Deer	Odocoileus	virginianus	m	adult		Hard	8.39055	195.966	65.7114	6.77	-18.94	12.44	71.7004	32.532	3.31852
300177	EP	1	Read	WTD	2017	White-tailed Deer	Odocoileus	virginianus	m	adult		Hard	7.47195	156.528	72.8535	7.68	-20.59	12.44	71.7004	32.532	3.31852
300178	EP	1	Read	WTD	2017	White-tailed Deer	Odocoileus	virginianus	f	adult		Not Lactating	43.0701	410.838	77.2888	6.21	-22.74	12.44	71.7004	32.532	3.31852
300181	EP	2	Sonora	WTD	2017	White-tailed Deer	Odocoileus	virginianus	f	adult		Lactating	44.8478	409.613	69.8144	6	-19.64	21.13	73.8416	32.036	4.63333
300182	EP	2	Sonora	WTD	2017	White-tailed Deer	Odocoileus	virginianus	m	adult		No data	101.695	272.926	51.9721	6.78	-16.04	21.13	73.8416	32.036	4.63333
300183	EP	2	Sonora	WTD	2017	White-tailed Deer	Odocoileus	virginianus	m	adult		No data	15.9602	192.8	53.3659	7.17	-15.3	21.13	73.8416	32.036	4.63333
300184	EP	2	Sonora	WTD	2017	White-tailed Deer	Odocoileus	virginianus	m	adult		No data	75.0949	286.382	53.7393	6.2	-19.34	21.13	73.8416	32.036	4.63333
300186	EP	2	Sonora	WTD	2017	White-tailed Deer	Odocoileus	virginianus	m	adult		Hard	8.66585	302.917	39.2812	6.22	-19.85	21.13	73.8416	32.036	4.63333
300188	EP	2	Sonora	WTD	2017	White-tailed Deer	Odocoileus	virginianus	m	adult		Hard	37.5439	323.8	32.6147	5.95	-17.24	21.13	73.8416	32.036	4.63333
300189	EP	2	Sonora	WTD	2017	White-tailed Deer	Odocoileus	virginianus	m	adult		Hard	61.5138	387.076	60.7467	7.68	-19.76	21.13	73.8416	32.036	4.63333
300191	EP	2	Sonora	WTD	2017	White-tailed Deer	Odocoileus	virginianus	m	adult		Hard	55.1156	159.816	48.4742	6.87	-20.25	21.13	73.8416	32.036	4.63333
300192	EP	2	Sonora	WTD	2017	White-tailed Deer	Odocoileus	virginianus	m	adult		Hard	206.898	225.729	60.8763	7.79	-18.66	21.13	73.8416	32.036	4.63333
300193	EP	2	Sonora	WTD	2017	White-tailed Deer	Odocoileus	virginianus	f	adult		No data	10.536	154.764	66.7709	6.27	-21.68	21.13	73.8416	32.036	4.63333
300194	EP	2	Sonora	WTD	2017	White-tailed Deer	Odocoileus	virginianus	f	adult		No data	13.9961	254.069	65.1205	5.84	-18.73	21.13	73.8416	32.036	4.63333
300195	EP	2	Sonora	WTD	2017	White-tailed Deer	Odocoileus	virginianus	f	adult		No data	52.9483	241.775	61.3027	6.76	-21.6	21.13	73.8416	32.036	4.63333
300196	EP	2	Sonora	WTD	2017	White-tailed Deer	Odocoileus	virginianus	m	adult		Hard	84.2705	392.284	37.8491	6.75	-19.55	21.13	73.8416	32.036	4.63333
300197	EP	2	Sonora	WTD	2017	White-tailed Deer	Odocoileus	virginianus	f	adult		No data	8.01439	577.385	72.6619	5.79	-18.26	21.13	73.8416	32.036	4.63333
300198	EP	2	Sonora	WTD	2017	White-tailed Deer	Odocoileus	virginianus	m	adult		Hard	99.8839	624.927	38.0734	7.43	-20.3	21.13	73.8416	32.036	4.63333
300199	EP	2	Sonora	WTD	2017	White-tailed Deer	Odocoileus	virginianus	m	adult		Hard	13.756	240.042	46.9069	6.09	-17.11	21.13	73.8416	32.036	4.63333
300202	EP	2	Sonora	WTD	2017	White-tailed Deer	Odocoileus	virginianus	m	adult		Hard	28.8776	196.778	48.4295	6.33	-20.36	21.13	73.8416	32.036	4.63333
300203	EP	2	Sonora	WTD	2017	White-tailed Deer	Odocoileus	virginianus	m	adult		Hard	81.0404	396.152	47.9586	6.26	-19.36	21.13	73.8416	32.036	4.63333
300204	EP	2	Sonora	WTD	2017	White-tailed Deer	Odocoileus	virginianus	f	adult		No data	19.4347	134.813	79.5897	5.58	-19.72	21.13	73.8416	32.036	4.63333
300205	EP	2	Sonora	WTD	2017	White-tailed Deer	Odocoileus	virginianus	f	adult		No data	62.5421	284.535	105.891	6.23	-19.38	21.13	73.8416	32.036	4.63333
300206	EP	2	Sonora	WTD	2017	White-tailed Deer	Odocoileus	virginianus	m	adult		Hard	138.459	171.391	41.1821	7.13	-21.48	21.13	73.8416	32.036	4.63333
300207	EP	2	Sonora	WTD	2017	White-tailed Deer	Odocoileus	virginianus	m	adult		Hard	71.0182	117.156	40.278	6.68	-17.65	21.13	73.8416	32.036	4.63333
300208	EP	2	Sonora	WTD	2017	White-tailed Deer	Odocoileus	virginianus	f	adult		No data	17.7365	532.152	71.8668	5.89	-20.2	21.13	73.8416	32.036	4.63333
300209	EP	2	Sonora	WTD	2017	White-tailed Deer	Odocoileus	virginianus	f	adult		No data	24.0534	175.815	86.0446	5.9	-20.14	21.13	73.8416	32.036	4.63333
300210	EP	2	Sonora	WTD	2017	White-tailed Deer	Odocoileus	virginianus	m	adult		Hard	28.1066	210.738	35.2344	7.34	-16.63	21.13	73.8416	32.036	4.63333
300211	EP	5	South Llano	WTD	2017	White-tailed Deer	Odocoileus	virginianus	f	adult		No data	60.9831	443.508	68.2814	5.37	-23.64		72.0796	32.876	3.78148
300212	EP	5	South Llano	WTD	2017	White-tailed Deer	Odocoileus	virginianus	f	adult		No data	42.0104	165.866	67.1085				72.0796	32.876	3.78148
300213	EP	5	South Llano	WTD	2017	White-tailed Deer	Odocoileus	virginianus	m	adult		No data	130.557	282.638	64.5137	8.84	-17.83		72.0796	32.876	3.78148
300214	EP	5	South Llano	WTD	2017	White-tailed Deer	Odocoileus	virginianus	f	adult		No data	29.5281	546.219	60.0058	6.68	-23.38		72.0796	32.876	3.78148
300215	EP	5	South Llano	WTD	2017	White-tailed Deer	Odocoileus	virginianus	f	adult		No data	74.5959	216.392	70.921	7.61	-23.77		72.0796	32.876	3.78148
300216	EP	5	South Llano	WTD	2017	White-tailed Deer	Odocoileus	virginianus	f	adult		No data	14.22	368.71	64.1426				72.0796	32.876	3.78148
300217	EP	5	South Llano	WTD	2017	White-tailed Deer	Odocoileus	virginianus	m	adult		No data	68.2691	310.173	56.2492	8.73	-22.03		72.0796	32.876	3.78148
300218	EP	5	South Llano	WTD	2017	White-tailed Deer	Odocoileus	virginianus	f	adult		No data	56.5064	254.253	60.0894	7.86	-22.52		72.0796	32.876	3.78148
300219	EP	5	South Llano	WTD	2017	White-tailed Deer	Odocoileus	virginianus	m	adult		No data	106.164	465.083	64.2922	10.27	-22.16		72.0796	32.876	3.78148
300220	EP	5	South Llano	WTD	2017	White-tailed Deer	Odocoileus	virginianus	m	adult		No data	32.8438	245.192	50.2888	7.81	-23.37		72.0796	32.876	3.78148
300221	EP	5	South Llano	WTD	2017	White-tailed Deer	Odocoileus	virginianus	f	adult		No data							72.0796	32.876	3.78148
300222	EP	5	South Llano	WTD	2017	White-tailed Deer	Odocoileus	virginianus	m	adult		No data	22.9122	447.183	71.2269	8.35	-23.9		72.0796	32.876	3.78148
300223	EP	5	South Llano	WTD	2017	White-tailed Deer	Odocoileus	virginianus	f	adult		No data	30.753	209.358	81.3118	8.11	-22.83		72.0796	32.876	3.78148
300224	EP	5	South Llano	WTD	2017	White-tailed Deer	Odocoileus	virginianus	m	adult		No data	269.023	387.788	62.1495	8.69	-22.12		72.0796	32.876	3.78148
300225	EP	5	South Llano	WTD	2017	White-tailed Deer	Odocoileus	virginianus	m	adult		No data	358.696	243.834	61.2558	8.81	-19.71		72.0796	32.876	3.78148
300227	EP	5	South Llano	WTD	2017	White-tailed Deer	Odocoileus	virginianus	f	adult		No data	59.4926	236.853	67.0279	7.38	-23.03		72.0796	32.876	3.78148
300228	EP	5	South Llano	WTD	2017	White-tailed Deer	Odocoileus	virginianus	m	adult		No data	51.4329	315.555	44.7153	7.77	-22.32		72.0796	32.876	3.78148
300230	EP	5	South Llano	WTD	2017	White-tailed Deer	Odocoileus	virginianus	m	adult		No data	36.9476	575.651	50.4284	6.94	-22.75		72.0796	32.876	3.78148

## Sheet: Metadata
Collections by Kaylee A. Hollingsworth
Master's Thesis: Little and large herbivores as indicators of trophic transfer: do trace nutrients drive populations?
Project completed: Fall 2019
Animals collected from hunter-harvested animals during white-tailed deer hunting season (October- February) in Texas over a three year period (Fall 2015 - Winter 2018).
ID: Unique ID for each White-Tailed Deer (Deer numbers start at 100,001 for the first year, 200,001 for the second year, and 300,001 for the third year of collections).
Ecoregion: Gould Ecoregions, including Blackland Prairies (BP), Post Oak Savannah (PO), Edwards Plateau (EP), Gulf Prairies and Marshes (GP).
Site #: This site number matches up with that in S1 Table in the manuscript. Latitude and longitude recorded there.
Site:
Bastrop: Texas Parks and Wildlife Department (TPWD) Bastrop State Park
Cooper: TPWD Cooper Wildlife Management Area (WMA)
Gus Eng: TPWD Gus Engeling WMA
Guad River: TPWD Guadalupe River State Park
Kick Cav: TPWD Kickapoo Cavern State Park
Martin: Texas A&M University (TAMU) AgriLife Martin Ranch
Pat Mayse: TPWD Pat Mayse WMA
Rich Creek: TPWD Richland Creek WMA
Read: TAMU AgriLife Read Ranch
Sonora: TAMU AgriLife Sonora Research Station
South Llano: TPWD South Llano River State Park
Trophicgroup: White-tailed deer (WTD)
Year: Year of harvest and tissue collection from animals.
Common name: Common name of species collected
Genus: Genus of white-tailed deer
Species: Species of white-tailed deer
Sex: Not gender, we don't know how the deer identify. Male (m), Female (f).
Lifestage: Either adult or juvenile. We collected a few juvenile samples, if they were harvested, but we did not include them in this project.
Age: Estimated by teeth wear, not by KAH.
Antler/lactating: More detailed notes on life-history stage of the animals.
Liver Cu (ppm): Dry weight whole tissue concentrations.
Liver Fe (ppm): Dry weight whole tissue concentrations.
Liver Zn (ppm): Dry weight whole tissue concentrations.
Heart N15: Stable isotope ratio of N15:N14 values from dried, lipid-extracted heart tissue (freeze-dried).
Heart C13: Stable isotope ratio of C13:C12 values from dried, lipid-extracted heart tissue (freeze-dried).
Density (WTD/km^2): Estimation of population density of white-tailed deer divided by the total kilometers squared of the each property sampled, from distance sampling conducted by Kaylee Hollingsworth, Bridgett Downs, Grace Vielleux, and Caitlyn Harlan in July and August 2018. Details for distance sampling described in the manuscript.
May_Sep 5Y precip: PRISM Data 2013-2017 5-year average of a 5-month average (May-September) of prepitation (mm) totals for each month.
May_Sep 5Y maxtemp: PRISM Data 2013-2017 5-year average of a 5-month average (May-September) of the maximum monthly temperature (degrees C) for that month.
Oct_February 5Y mintemp: PRISM Data 2013-2017 5-year average of a 5-month average (October-February) of the minimum monthly temperature (degrees C) for that month.
